# Supplementary material for: Optimization of universal allogeneic CAR-T cells combining CRISPR and transposon-based technologies for treatment of acute myeloid leukemia
Source: Front Immunol. 2023 Sep 19;14:1270843. doi: 10.3389/fimmu.2023.1270843 (PMC10546312; doi:10.3389/fimmu.2023.1270843)
Supplement: Supplementary Table 1 — List of the antibodies used in this study. [file Table_1.xlsx]

## Sheet: Sheet1
	Antigen	Fluorophore	Clone	Brand
	CCR7	PE	G043H7	Biolegend
	CD137	APC	4B4-1	Biolegend
	CD3	FITC	UCHT1	Biolegend
	CD3	PE/Cy7	OKT3	Biolegend
	CD4	FITC	OKT4	Biolegend
	CD45RA	PerCP/Cy5.5	HI100	Biolegend
	CD69	PE	FN50	Biolegend
	CD8	BV510	RPA-T8	Biolegend
	CXCR3	APC	G025H7	Biolegend
	HLA-DR	PE/Cy7	L243	Biolegend
	ICOS	PerCP/Cy5.5	C398.4A	Biolegend
	LAG3	PE	T47-530	BDBioscience
	PD1	PerCP/Cy5.5	EH12.2H7	Biolegend
	TIGIT	PE/Cy7	A15153G	Biolegend
	TIM3	APC/Cy7	F38-2E2	Biolegend
	EGFR	APC	AY13	Biolegend
	Isotype IgG1	APC	MOPC-21	Biolegend
	Isotype IgG1	PE	MOPC-21	Biolegend
	Isotype IgG1	PerCP/Cy5.5	MOPC-21	Biolegend
	Isotype IgG1	APC/Cy7	MOPC-21	Biolegend
	Isotype IgG2a	PE/Cy7	MOPC-21	Biolegend
	Isotype hamster IgG	PerCP/Cy5.5	MOPC-21	Biolegend
	TCRa/b	Biotin	BW242/412	Miltenyi
	HLA-ABC	Biotin	REA230	Miltenyi
