# Supplementary material for: Optimization of universal allogeneic CAR-T cells combining CRISPR and transposon-based technologies for treatment of acute myeloid leukemia
Source: Front Immunol. 2023 Sep 19;14:1270843. doi: 10.3389/fimmu.2023.1270843 (PMC10546312; doi:10.3389/fimmu.2023.1270843)
Supplement: Supplementary Table 2 — List of the gene signatures. [file Table_2.xlsx]

## Sheet: Signature_Genes
Stem cell memory signature	Activation signature	Exhaustion
ABCC1	IFNG	1110006I15RIK
ABCF1	CCL4	1110067D22RIK
ACADM	CCL3	1810035L17RIK
ADAM21	IL3	1810054D07RIK
ADAM3A	XCL1	2010100O12RIK
ADCY2	CSF2	2510004L0RIK
ADO	GZMB	2700084L22RIK
AFP	FABP5	5730469M10RIK
AJAP1	XCL2	9130009C22RIK
AK4	LTA	9130410M22RIK
ALDH9A1	LAG3	A430109M19RIK
ALG3	MIR155HG	ADFP
ANXA7	TNFRSF4	AI181996
APBB3	TNFRSF9	AKAP5
ARHGEF9	PIM3	ART3
ATOX1	CIITA	ATF1
ATP10D	CD74	ATP10D
ATRX	HLA-DRB1	BC024955
BAG2	HLA-DRB5	BUB1
BBC3	HLA-DMB	C330007P06RIK
BCL2A1	HLA-DPB1	C79248
BMP2	HLA-DQA2	CAPZB
BRD3	HLA-DOA	CAR2
BRD4	HLA-DRA	CASP3
BRMS1	CD25	CASP4
CACNB4	CD69	CCL3
CAMKK2	CCL5	CCL4
CAPN7	SP140	CCRL2
CASP4	TIGIT	CD160
CCDC85B	CD247	CD244
CD28	CCR5	CD38
CD40	NLRC3	CD7
CD5	PTPRCAP	CD9
CDC25B	STAT4	CHL1
CDC42EP2	IL12RB1	CIT
CEP43	TRAT1	CLECL1
CGRRF1	SLA2	COCH
CHST2	CXCR3	CPA3
CHUK	ZAP70	CPSF2
CLIC5	NKG7	CPT2
CLPTM1	SIRPG	CRYGB
CNKSR2	ICOS	CTHRC1
CNTN1	IL18R1	CTLA4
COL21A1	SLAMF7	CXCL10
COL4A5	PTPN7	D15ERTD781E
COX10	ITK	D8ERTD531E
CPNE1	CRTAM	DOCK7
CPVL	GZMA	EGR1
CST7	CD3E	ENTPD1
CTR9	GPR171	EOMES
DBN1	TARP	ETF1
DNAH3	CD3D	FAXC
DOC2A	LCK	FN1
EBP	SLAMF1	G1P2
ELMO1	CD3G	GCIN
EPHX2		GDF3
EPS8		GP49B
EXOC3		GPD2
EYA2		GPR56
F8		GPR65
FAM161A		GRB10
FANCI		ICSBP1
FARSA		ID1
GAK		IER5
GALNT1		ISG20
GALR2		ITGA9
GHR		ITGAV
GIGYF2		ITPRIPL2
GNG12		JAK3
GOSR2		KDT1
GPR18		KIAA1324
GPR50		KIF21A
GPR6		KLK6
GRB2		KLRC1
GRK3		KLRC2
GTF2A1		LAG3
GYG1		LGMN
H2AC17		LMAN2
H3C11		MKI67
H4C9		MOX2
HAL		MTV43
HAUS3		MYH4
HERC3		NDFIP1
HSPA6		NFTAC1
IFIT5		NPTXR
IFNGR1		NR4A2
IGHM		NUDT16
IL10RA		PAWR
INTS3		PBX3
IPO5		PDCD1
KAT5		PENK1
KAT6B		PLD1
KATNA1		PLEKHH2
KBTBD2		PLSCR1
KDM3B		PON2
KIAA0753		PRKWNK1
KITLG		PRSS23
KLF6		PTGER2
KLHL18		PTGER4
LARP4B		PTGIS
LRRC32		PTPN13
LRRN3		RBM47
LYST		RCN
MAGEA4		RGS16
MAL		RNF11
MAPK1		S100A13
MAPRE3		SASH1
MARCKS		SEPT4
METTL3		SERPINA3G
MGRN1		SH2D2A
MMP10		SHKBP1
MOXD1		SMPDL3A
MPRIP		SNRPB2
MSL3		SPINK2
MSR1		SPOCK2
MT1B		SPP1
MTF2		SYBL1
MX2		TANK
NAT9		TCEA2
NFATC2IP		TCRB.V13
NFIL3		TCRG.V4
NPEPPS		TNFRSF1A
NRF1		TNFRSF9
NUDC		TNFSF11
NUP50		TNFSF6
NUTF2		TOR3A
OARD1		TRIM25
ODF1		TRIM47
P2RX4		TUBB2
PDE8A		WBP5
PER2		WBSCR5
PEX14		ZFP91
PEX3		ZNF704
PGD
PIK3CD
PLA2G15
PLAGL2
PLXNC1
POLE
PPARA
PPIA
PPP3CA
PROM1
PSMD13
PSMD7
PSMF1
PTPN12
PTPN7
PTPRM
RAB32
RAB4A
RBM14
RCE1
RNF13
RWDD2A
S1PR2
SEC24A
SELENOW
SERPINB3
SHB
SLC18A2
SLC35D1
SMNDC1
SNAP25
SNCA
SNN
SPA17
SPEN
SRGN
ST8SIA1
SUPT4H1
TADA2A
TAF11
TBC1D1
TBL1X
TCFL5
TM7SF2
TMEM97
TMF1
TOM1
TRAF4
TRRAP
TTC22
TTC30A
TUFM
TULP2
TWIST1
TXNDC9
UFD1
UGCG
UHRF2
UPF1
USP13
VPS13A
ZNF202
ZNF423
ZNF428
ZNF92
ZRSR2P1
