# Supplementary material for: Optimization of universal allogeneic CAR-T cells combining CRISPR and transposon-based technologies for treatment of acute myeloid leukemia
Source: Front Immunol. 2023 Sep 19;14:1270843. doi: 10.3389/fimmu.2023.1270843 (PMC10546312; doi:10.3389/fimmu.2023.1270843)
Supplement: Supplementary Table 3 — List of the sgRNAs sequences and scores. [file Table_3.xlsx]

## Sheet: Sheet1
sgRNA	Sequence
b2M-sgRNA1	GGCCGAGATGTCTCGCTCCG
b2M-sgRNA2	CGCGAGCACAGCTAAGGCCA
b2M-sgRNA3	ACTCACGCTGGATAGCCTCC
TRAC-sgRNA1	AGAGTCTCTCAGCTGGTACA
TRAC-sgRNA2	TGTGCTAGACATGAGGTCTA
TRAC-sgRNA3	TAGGCAGACAGACTTGTCAC
