# Supplementary material for: Optimization of universal allogeneic CAR-T cells combining CRISPR and transposon-based technologies for treatment of acute myeloid leukemia
Source: Front Immunol. 2023 Sep 19;14:1270843. doi: 10.3389/fimmu.2023.1270843 (PMC10546312; doi:10.3389/fimmu.2023.1270843)
Supplement: Supplementary Table 4 — List of the primer and probe sequences used in this study. [file Table_4.xlsx]

## Sheet: Sheet1
	Primer/ Probes	Sequence
	cn_Wpre_F	TGGATTCTGCGCGGGA
	cn_Wpre_R	GAAGGAAGGTCCGCTGGATT
	cn_Wpre_P_FAM	[6FAM]-CTTCTGCTACGTCCCTTCGGCCCT-[TAM]
	cn_hAlb_F	GCTGTCATCTCTTGTGGGCTG
	cn_hAlb_R	ACTCATGGGAGCTGCTGGTTC
	cn_Alb_P_HEX	[VIC]CCTGTCATGCCCACACAAATCTCTCC[TAMRA]
