# Supplementary material for: Optimization of universal allogeneic CAR-T cells combining CRISPR and transposon-based technologies for treatment of acute myeloid leukemia
Source: Front Immunol. 2023 Sep 19;14:1270843. doi: 10.3389/fimmu.2023.1270843 (PMC10546312; doi:10.3389/fimmu.2023.1270843)
Supplement: Supplementary Table 5 — Clinical characteristics of AML patients. [file Table_5.xlsx]

## Sheet: Sheet1
Table S5. Clinical characteristics of AML patients.
	Clinical chacteristics
	Sex	Age	ECOG	Diagnostic	Dx/RR	Prior treatments	% blasts in	Lymphocytes PB (x109/L)	CAR T manufacturing
							BM/PB
AML 2	M	65	2	AML MR	R/RR	Venetoclax, Decitabine, CPX-351, Azathioprine	70/30	1,2348	Yes
AML 3	F	74	1	AML MR	R/RR	Decitabine, Ivosidenib, Azacitidine	60/6,6	6,045	Yes
AML 5	M	64	1	AML MR	Dx	No	45,2/38	2,728	Yes
AML 8	F	66	3	MPAL MR	Dx	Docetaxel, Trastuzumab, Pertuzumab	37/26	3,6874	Yes
AML 9	M	47	3	APL PM::RARA fusion	Dx	No	86,2/79	0,1665	Yes
AML 10	F	44	1	AML with maturation	Dx	No	27,8/35	3,3456	Yes
AML 11	M	74	2	AML MR	Dx	No	61/28	6,7896	Yes
AML 15	M	61	3	AML MR	Dx	FOLFOX	38,3/3	0,76	No
AML 18	M	64	2	AML MR	Dx	No	23,4/4	1,98	No
AML 20	M	59	1	pDC-AML	Dx	No	91/92	9,44	No
AML 21	M	65	1	AML MR	R/RR	7 + 3 regimen, Allo-HCT RIC, Azacitidine	3,4/0	1,353	No
AML 23	M	73	2	AML MR	R/RR	Azacitidine, venetoclax	30,4/80	0,6	No
AML 24	M	66	2	AMoL	Dx	No	69,3/95	ND	No
AML 25	M	83	3	AML MR	R/RR	Azacitidine	NS/67	1,33	No
AML 26	F	80	ND	AML NS	Dx	No	ND	ND
AML 28	M	66	1	AML MR	Dx	No	22,4/17	1,032	No
AML 29	M	56	1	AML CEBPA mutation	Dx	No	18/15	1,566	No
AML 30	M	59	3	pDC-AML	R/RR	7 + 3 regimen, Midostaurin, Allo-HCT, Rituximab	2023-02-06	0,589	No
AML 31	M	84	2	AML MR	Dx	No	13/35	1,248	No
AML 32	M	65	1	AML MR	R/RR	7+3 regimen, Allo-HCT, Azacitidine	9,6/0	0,3696	No
AML 33	M	66	2	AML MR	R/RR	7+3 regimen, Quizartinib, Azacitidine,Venetoclax	14/0	0,4182	No
F: female; M: male; BM: blood marrow; PB: peripherical blood; ECOG: Eastern Cooperative Oncology Group; AML: acute myeloid leukaemia;
Dx: at diagnosis R/RR: relapse or refractory disease; allo-HCT: allogeneic hematopoietic cell transplantation; MR: myelodysplasia-related;
CR: cytotoxic-related; APL: Acute promyelocytic leukaemia; AEL: Acute erythroid leukaemia; AMKL: Acute megakaryoblastic leukaemia;
pDC-AML: Acute myloide leukaemia with dendritic cell proliferation, AmoL: Mixed-phenotype acute leukaemia; ND: not determined;
NS: not studied. Diagnostic based on update classification of AML WHO 2022.
