# Supplementary material for: Optimization of universal allogeneic CAR-T cells combining CRISPR and transposon-based technologies for treatment of acute myeloid leukemia
Source: Front Immunol. 2023 Sep 19;14:1270843. doi: 10.3389/fimmu.2023.1270843 (PMC10546312; doi:10.3389/fimmu.2023.1270843)
Supplement: Supplementary Table 6 — List of differentially expressed genes in RNA-seq analysis. [file Table_6.xlsx]

## Sheet: CD4_41BB_basal_DEG_SeniorvsAdul
GeneID	baseMean	log2FoldChange	lfcSE	stat	pvalue	padj	YHD1_41BB_CD4_0d	YHD2_41BB_CD4_0d	YHD3_41BB_CD4_0d	SHD1_41BB_CD4_0d	SHD2_41BB_CD4_0d	SHD3_41BB_CD4_0d	AML10b_41BB_CD4_0d	AML11b_41BB_CD4_0d	AML8_41BB_CD4_0d	AML9b_41BB_CD4_0d
LMNA	2791.33	4.2801	0.345673	12.3819	3.27319e-35	3.47056e-31	4636.57	5942.52	10741.1	267.386	466.045	362.896	957.228	1762.93	1532.48	1244.14
CD44	4063.91	2.98881	0.281124	10.6316	2.12382e-26	1.12595e-22	7935.4	11953.9	11864.8	1353.85	980.03	1669.05	1384.48	1004.83	990.739	1501.96
SLC6A6	774.542	2.09069	0.239634	8.7245	2.67357e-18	9.44927e-15	1433.1	1506.59	1346.62	280.925	342.657	383.284	774.119	532.622	506.204	639.308
HBB	362.58	7.52388	0.877654	8.57271	1.01073e-17	2.67921e-14	1515.64	1646.68	436.741	5.64106	4.71546	9.51413	0	3.40334	3.46715	0
RALA	1205.39	2.02155	0.238307	8.48296	2.19544e-17	4.65565e-14	2241.44	2916.72	2352.03	526.875	682.17	640.165	748.067	583.672	549.544	813.188
ANXA1	1044.09	3.89118	0.488143	7.9714	1.56892e-15	2.77254e-12	3001.39	1444.58	4510.72	115.078	146.179	343.868	100.487	306.3	172.491	299.793
SNX9	556.027	2.15891	0.27154	7.95062	1.8558e-15	2.811e-12	1112.89	1267.74	989.492	188.411	296.288	269.114	271.686	417.759	324.179	422.708
HBA2	57.1126	6.52144	0.822611	7.92774	2.23177e-15	2.95793e-12	284.627	196.362	84.1637	2.25642	2.35773	1.35916	0	0	0	0
PLEC	1034.76	2.40518	0.309861	7.76213	8.35152e-15	9.83902e-12	1147.05	2231.17	2441.88	419.695	362.305	316.685	629.716	1023.55	963.869	811.689
LZTS1	205.247	-2.99486	0.393797	-7.60508	2.84735e-14	2.74459e-11	34.1552	29.8562	59.142	463.695	227.128	294.938	224.792	170.167	315.511	233.089
PIMREG	344.746	-2.45459	0.322685	-7.60675	2.81066e-14	2.74459e-11	103.889	60.8606	133.07	597.952	425.177	610.263	419.067	374.367	434.261	288.551
LUCAT1	197.611	3.40231	0.450606	7.55053	4.33491e-14	3.83025e-11	256.164	349.087	544.789	44.0002	29.8646	35.3382	99.7423	318.212	143.02	155.892
TLE3	369.736	2.10876	0.284917	7.40133	1.34827e-13	1.09967e-10	673.143	721.141	847.323	180.514	168.185	171.254	150.358	261.206	301.642	222.596
TAGLN2	3689.01	1.66425	0.225728	7.37282	1.67057e-13	1.25968e-10	7693.47	6359.36	7108.42	2579.09	1602.47	2498.14	2154.88	2236.84	2471.21	2186.24
NCS1	63.5519	3.47156	0.47141	7.3642	1.78206e-13	1.25968e-10	135.198	174.544	194.486	19.1796	11.7887	14.9508	16.3756	30.63	12.135	26.2319
TMEM43	1093.09	1.8822	0.257109	7.32064	2.46797e-13	1.63549e-10	1602.45	2735.28	2553.34	513.336	747.401	607.545	579.845	570.059	493.203	528.385
CRIP2	213.034	4.54488	0.624052	7.28286	3.26817e-13	2.03838e-10	782.724	718.845	408.308	29.3335	16.5041	36.6974	5.95476	61.26	13.0018	57.7101
CNIH2	54.439	3.80103	0.526297	7.22223	5.11436e-13	3.01264e-10	122.39	199.807	167.19	7.89748	10.2168	17.6691	3.72173	1.70167	7.80109	5.99586
ANKH	493.663	1.75356	0.248395	7.05959	1.66999e-12	9.3194e-10	815.456	1150.61	749.512	225.642	305.719	273.191	341.655	381.174	324.179	369.495
CCND3	2904.87	-1.39234	0.199622	-6.9749	3.06085e-12	1.62271e-09	1276.55	1051.86	1480.83	3703.92	3222.23	3073.06	3578.07	3752.18	4119.84	3790.13
SQSTM1	6077.7	1.907	0.282301	6.75519	1.42648e-11	7.20239e-09	9109.49	17000.8	8319.69	3201.86	3499.66	2477.75	3951.73	4504.31	4251.6	4460.17
SIT1	2040.4	-1.49397	0.222799	-6.70544	2.00795e-11	9.57825e-09	1112.89	780.853	974.706	2773.14	2507.84	2795.8	2046.21	2076.89	2842.2	2493.53
LDLRAD4	281.76	2.57152	0.383784	6.70046	2.07771e-11	9.57825e-09	547.907	969.177	437.879	152.308	109.242	66.5989	117.607	131.028	179.425	106.426
RGCC	2771.74	2.29734	0.344887	6.66115	2.71686e-11	1.15227e-08	3443.99	5186.93	9193.18	1182.37	976.101	1469.25	1243.06	1329.85	1572.35	2120.28
PNMA1	233.77	2.30785	0.346206	6.6661	2.62697e-11	1.15227e-08	473.904	716.548	350.303	78.9748	113.957	118.247	142.17	89.3376	106.615	147.648
SH2D3C	844.908	-1.71248	0.259062	-6.6103	3.83554e-11	1.56416e-08	377.131	376.647	299.122	1329.03	1041.33	1079.17	813.57	971.652	1333.99	827.428
MOK	49.3252	3.90183	0.590897	6.60323	4.02299e-11	1.57984e-08	109.581	133.204	189.937	7.89748	10.2168	10.8733	8.93215	3.40334	3.46715	15.7391
MT1H	39.1244	7.04872	1.07372	6.56479	5.21046e-11	1.97309e-08	149.429	64.3056	175.151	0	2.35773	0	0	0	0	0
MYH10	54.1043	-3.71061	0.570119	-6.50849	7.59118e-11	2.77549e-08	9.96194	13.7798	4.54939	154.565	140.678	73.3947	48.3825	41.6909	33.8047	20.236
SUN1	493.722	1.80378	0.278105	6.48596	8.81686e-11	3.11617e-08	789.84	923.244	1198.76	227.899	278.212	328.917	290.295	385.428	230.566	284.054
GPR157	75.0817	3.08522	0.483711	6.37824	1.79133e-10	5.99542e-08	260.434	89.5685	239.98	21.436	23.5773	24.4649	23.8191	32.3317	16.469	18.7371
AGO2	361.679	1.80381	0.282875	6.3767	1.80943e-10	5.99542e-08	616.217	674.06	914.427	199.693	244.418	186.205	171.199	265.46	174.224	170.882
USP12	165.88	2.05053	0.324399	6.321	2.59869e-10	8.34966e-08	297.435	267.557	382.149	80.103	56.5855	93.7821	104.953	150.598	94.4799	131.159
TSC22D3	564.967	2.69903	0.429032	6.29097	3.15497e-10	9.83886e-08	1606.72	1042.67	1479.69	338.463	110.813	187.564	209.905	105.503	228.832	339.515
CD109	110.926	2.53269	0.403761	6.27275	3.54722e-10	1.04711e-07	345.822	140.094	292.298	42.872	52.656	38.0565	56.5703	59.5584	41.6058	39.7226
IDS	175.087	2.16666	0.345428	6.2724	3.55521e-10	1.04711e-07	237.664	415.69	489.059	93.6415	80.9488	80.1905	76.6676	120.818	79.7445	76.4472
CORO1B	3340.67	-1.63481	0.261808	-6.2443	4.2569e-10	1.21989e-07	1293.63	1295.3	2006.28	4278.18	3973.56	6023.8	3838.59	3068.11	3402.14	4227.08
AHNAK	1474.46	2.12569	0.340753	6.23821	4.4261e-10	1.235e-07	2319.71	3181.98	3145.9	595.695	410.245	978.596	698.941	1317.09	1236.04	860.405
ELK3	567.195	2.17075	0.349449	6.21193	5.23367e-10	1.38731e-07	769.916	1267.74	1461.49	214.36	350.516	210.67	285.084	515.605	343.248	253.325
RFLNB	2606.37	-1.48206	0.238549	-6.21283	5.20381e-10	1.38731e-07	1065.93	999.033	1549.07	2726.89	3303.18	4069.33	3206.64	2930.27	3041.56	3171.81
HMOX1	138.773	4.61091	0.745976	6.18104	6.3682e-10	1.64688e-07	112.428	365.164	401.483	16.9232	15.7182	2.71832	35.7286	308.853	65.0091	63.706
JOSD1	627.213	1.64734	0.266894	6.17227	6.73163e-10	1.69942e-07	1462.98	1084.01	942.861	400.515	358.375	354.741	406.413	338.632	555.611	367.996
WHAMM	275.626	1.38784	0.225061	6.1665	6.98174e-10	1.72157e-07	518.021	532.818	487.922	206.463	192.548	188.923	168.222	169.316	130.885	161.139
ADGRG1	403.28	3.44525	0.562989	6.11957	9.38299e-10	2.21084e-07	345.822	853.197	1054.32	103.795	42.4392	61.1623	96.0206	722.358	346.715	406.969
SLC5A3	211.994	2.46985	0.403433	6.12208	9.23617e-10	2.21084e-07	559.292	335.308	384.423	68.8209	88.022	73.3947	111.652	271.416	97.9471	129.66
TRIB1	84.8323	3.33997	0.549189	6.08164	1.18957e-09	2.74196e-07	325.898	129.759	128.52	31.5899	7.8591	19.0283	37.9616	38.2875	70.2099	59.2091
YARS1	1873.54	1.12785	0.185718	6.0729	1.25623e-09	2.78503e-07	3159.36	2757.1	3119.74	1476.83	1390.28	1266.74	1455.94	1206.48	1518.61	1384.29
SNCA	266.098	-3.56703	0.587425	-6.07232	1.26079e-09	2.78503e-07	51.2329	31.0045	38.6698	224.514	709.677	494.735	658.001	184.631	162.089	106.426
BCOR	293.662	1.59443	0.263189	6.05813	1.37711e-09	2.9799e-07	550.753	548.894	624.403	227.899	182.331	160.381	197.252	174.421	130.885	139.404
KIAA0895L	302.404	-1.84911	0.307177	-6.0197	1.74742e-09	3.70558e-07	92.5038	88.4202	128.52	447.9	267.995	402.312	396.736	301.195	475	423.457
SLC26A11	259.944	2.88096	0.480488	5.99591	2.02345e-09	4.2068e-07	488.135	482.292	606.206	66.5645	37.7237	111.451	119.095	279.924	91.0128	317.031
BMF	73.7195	3.34832	0.56099	5.96859	2.39306e-09	4.87955e-07	85.3881	272.15	254.766	21.436	17.29	21.7466	8.1878	17.0167	29.4708	9.74327
RUNX3	2874.22	1.50134	0.254169	5.90685	3.4872e-09	6.84717e-07	4386.1	4611.63	5297.76	1463.29	2184.83	1398.58	1715.72	2588.24	2433.94	2662.16
IDH2	1471.01	-1.5776	0.267013	-5.9083	3.45655e-09	6.84717e-07	600.563	881.905	700.606	2169.55	1737.65	2613.67	1854.16	1093.32	1522.95	1535.69
SLA2	1363.86	-1.20665	0.204811	-5.89154	3.8262e-09	7.37622e-07	740.03	587.937	686.958	1831.09	1467.29	1349.65	1800.57	1839.5	1636.5	1699.08
EMP1	63.279	5.01822	0.855561	5.86542	4.48003e-09	8.48246e-07	75.4261	67.7505	329.831	4.51284	4.71546	5.43665	16.3756	85.0834	6.93431	36.7246
C21orf58	304.238	-1.85713	0.317136	-5.85594	4.74333e-09	8.82342e-07	111.005	146.984	123.971	506.567	407.887	471.629	276.152	226.322	481.067	290.799
OSM	2402.16	-2.97044	0.510269	-5.82132	5.8383e-09	1.0673e-06	421.248	74.6404	825.714	3697.15	3836.03	2825.7	3277.35	2805.2	3580.7	2677.9
FAM107B	2617.96	1.72893	0.297203	5.81735	5.97862e-09	1.07443e-06	3352.91	6544.24	5235.21	1256.83	1943.56	1363.24	1802.06	1996.06	1368.66	1316.84
ZBTB16	69.2729	-2.19247	0.37979	-5.77285	7.79395e-09	1.37732e-06	37.0015	28.7078	21.6096	124.103	133.605	138.634	48.3825	65.5142	44.2062	50.9648
NR3C1	393.637	1.63683	0.284346	5.75648	8.58851e-09	1.4708e-06	912.229	556.932	826.851	278.668	246.776	212.029	193.53	297.792	216.697	194.865
LINC.PINT	216.439	1.85877	0.322914	5.75625	8.60035e-09	1.4708e-06	404.17	354.829	420.818	139.898	98.2388	86.9863	165.245	162.509	108.349	223.346
LRRFIP2	393.821	1.25263	0.217763	5.75224	8.80668e-09	1.48218e-06	610.525	586.788	675.584	252.719	255.421	278.628	264.243	346.289	344.982	323.027
ENSG00000250562	294.264	2.95433	0.515094	5.73552	9.72165e-09	1.6106e-06	714.414	207.845	914.427	47.3849	110.027	78.8314	206.928	357.35	196.761	108.675
FYN	1338.58	1.27573	0.223426	5.70986	1.13069e-08	1.84441e-06	2240.01	2042.85	1633.23	784.107	916.371	740.743	1027.94	1210.74	1392.06	1397.78
CRY1	164.538	2.08912	0.366596	5.6987	1.20722e-08	1.93942e-06	180.738	451.287	307.084	63.1798	80.1628	77.4722	112.396	154.001	117.883	101.18
ZC3H12D	334.499	2.29819	0.404856	5.67656	1.37431e-08	2.17489e-06	462.519	1033.48	515.218	97.0261	159.54	152.226	122.073	302.046	289.507	211.354
HIPK2	500.031	1.99846	0.353119	5.65946	1.51851e-08	2.36776e-06	848.188	581.047	1274.97	213.232	248.348	214.748	291.783	576.865	466.332	284.803
TNFRSF11A	259.564	2.77566	0.491047	5.65255	1.58088e-08	2.4e-06	489.558	788.892	418.544	31.5899	66.8024	150.867	96.7649	167.614	253.102	131.909
B4GALT5	135.738	1.99572	0.35309	5.65216	1.58446e-08	2.4e-06	194.969	217.031	275.238	51.8977	47.1546	74.7539	140.681	101.249	91.0128	163.387
LRRC45	171.051	-2.36726	0.419044	-5.64919	1.61203e-08	2.40738e-06	61.1948	33.3011	40.9445	278.668	150.109	267.755	157.057	226.322	341.515	153.644
CD58	1110.4	1.78364	0.316091	5.64281	1.67299e-08	2.42997e-06	1260.9	2690.5	1687.82	606.978	638.159	391.438	733.18	1147.77	947.4	999.809
SLC35F2	304.846	1.77053	0.3137	5.64402	1.66121e-08	2.42997e-06	624.756	553.487	393.522	159.078	199.621	99.2188	248.611	265.46	207.162	297.544
AFTPH	169.694	1.72442	0.306778	5.62107	1.89775e-08	2.71917e-06	340.129	234.256	368.5	100.411	97.4529	86.9863	89.3215	144.642	110.082	125.164
DDI2	276.443	1.63868	0.291839	5.61502	1.96539e-08	2.77226e-06	402.747	547.746	658.524	162.462	161.112	194.36	145.892	186.333	117.883	187.371
RHBDD2	374.503	1.66828	0.297211	5.61312	1.98709e-08	2.77226e-06	749.992	809.561	509.531	166.975	297.86	183.487	250.844	236.532	242.701	297.544
BST2	1118.7	-1.57246	0.281705	-5.58193	2.37867e-08	3.27546e-06	468.211	548.894	376.462	1175.6	1821.74	1144.41	1468.59	1026.96	1434.53	1721.56
PHGDH	575.887	-2.23677	0.401703	-5.56823	2.57333e-08	3.49808e-06	125.236	177.989	235.431	779.594	1306.18	453.96	1006.36	520.71	658.759	494.658
VIM	36953.3	1.36141	0.244751	5.56245	2.66011e-08	3.57028e-06	64748.4	59516	55652.7	22519.1	23692.1	23812.5	40855.6	26737.5	21307.4	30692
NETO2	120.005	2.57733	0.464528	5.54828	2.88494e-08	3.82363e-06	82.5418	328.418	183.113	40.6156	33.0082	25.8241	112.396	114.012	120.484	159.64
BICDL1	451.961	1.46509	0.264177	5.54586	2.92515e-08	3.82906e-06	903.691	1004.77	599.382	268.514	356.803	281.346	240.424	268.863	287.774	308.037
ENSG00000237773	131.262	2.44706	0.443147	5.522	3.35171e-08	4.33393e-06	342.975	198.658	235.431	48.5131	40.0814	54.3665	117.607	154.852	45.9398	74.1987
LOC100288175	1624.45	2.32247	0.425131	5.46295	4.68293e-08	5.9823e-06	3673.11	1619.12	3397.26	414.053	1037.4	282.706	1091.21	1597.87	1730.98	1400.78
KLF7	142.066	1.97233	0.362118	5.44665	5.13263e-08	6.47872e-06	260.434	300.858	357.127	81.2312	44.011	111.451	56.5703	79.9784	61.542	67.4534
NIBAN1	974.122	1.28174	0.235496	5.4427	5.24794e-08	6.53602e-06	1404.63	1550.22	1518.36	611.49	663.308	564.052	1019.75	958.89	611.086	839.42
TMBIM1	978.442	1.51882	0.279149	5.4409	5.30131e-08	6.53602e-06	1283.67	2179.5	1553.62	644.208	512.414	595.313	570.913	865.298	644.89	934.604
BCL2L11	819.955	1.83491	0.339093	5.41124	6.25896e-08	7.62802e-06	1548.37	1397.5	1769.71	471.592	562.712	285.424	361.752	643.23	391.788	767.47
TSPAN18	165.791	-2.76268	0.510981	-5.40662	6.42266e-08	7.68241e-06	52.656	18.373	35.2578	247.078	155.61	315.325	224.792	297.792	71.9434	239.085
KDM6B	183.643	2.09654	0.387824	5.4059	6.4485e-08	7.68241e-06	367.169	283.634	548.201	125.231	67.5883	88.3455	56.5703	76.575	125.684	97.4327
MT1F	136.704	2.13113	0.394632	5.40029	6.65332e-08	7.83835e-06	249.049	279.04	411.72	49.6413	56.5855	110.092	64.7581	53.6025	58.0748	34.4762
ATXN1	535.329	1.70868	0.316996	5.39023	7.03664e-08	8.19884e-06	1031.77	768.222	1161.23	240.309	378.809	285.424	274.664	520.71	412.591	279.557
ENSG00000217825	26.6061	4.66462	0.868453	5.37118	7.82244e-08	9.01536e-06	41.2709	81.5303	55.73	2.25642	3.14364	1.35916	17.1199	16.1658	40.739	6.74534
CDK2AP2	2265.71	-1.01435	0.189953	-5.34001	9.29439e-08	1.05966e-05	1243.82	1302.19	1280.65	2466.27	3023.4	2237.18	2734.73	2653.75	2671.44	3043.65
GCA	125.773	-2.15614	0.404315	-5.33282	9.66977e-08	1.09073e-05	25.6164	45.9326	56.8673	186.155	257.779	130.479	152.591	125.923	175.958	100.431
BIVM	291.636	-1.57408	0.295558	-5.32581	1.00504e-07	1.12173e-05	140.89	174.544	94.3998	420.823	391.383	407.748	359.519	248.443	290.374	388.232
SRGN	6723.59	1.95597	0.367488	5.32254	1.02327e-07	1.13019e-05	12341.4	14250.6	11653.3	3380.12	3491.01	2986.08	2704.95	7768.96	6019.84	2639.68
RRAGC	294.609	1.77926	0.335472	5.30375	1.13446e-07	1.24007e-05	288.896	667.17	622.129	171.488	130.461	159.022	183.853	267.162	245.301	210.604
UBE2Z	572.741	1.33767	0.252676	5.29402	1.19654e-07	1.28151e-05	738.607	1159.8	982.668	390.361	400.028	349.304	382.594	358.201	524.407	441.445
TGIF1	98.6701	2.1763	0.411007	5.29504	1.18993e-07	1.28151e-05	237.664	234.256	187.662	68.8209	41.6532	35.3382	49.8712	31.4809	68.4763	31.4782
FOXP1	164.625	1.70261	0.321981	5.28791	1.2372e-07	1.29949e-05	287.473	338.753	396.934	78.9748	110.813	125.043	96.7649	57.0059	89.2792	65.2049
UQCC2	929.59	-1.36344	0.257845	-5.28782	1.23784e-07	1.29949e-05	500.943	396.168	425.368	883.389	1036.62	1482.85	907.357	1274.55	1202.24	1186.43
TBL1X	185.528	1.66002	0.315187	5.26678	1.38835e-07	1.44321e-05	249.049	360.571	377.599	100.411	110.027	101.937	90.0658	153.15	149.088	163.387
ENSG00000270127	202.277	-1.90739	0.363764	-5.24349	1.57565e-07	1.62201e-05	91.0806	60.8606	109.185	324.925	369.378	284.065	112.396	200.797	195.027	275.06
TGFBR3	156.913	1.95991	0.374315	5.23597	1.64116e-07	1.65726e-05	209.201	283.634	335.517	49.6413	88.022	74.7539	122.073	148.045	80.6113	177.627
POP5	665.585	-1.16235	0.221938	-5.2373	1.62944e-07	1.65726e-05	288.896	341.049	351.44	680.311	723.823	795.109	920.755	915.497	685.63	953.341
FAM111B	140.803	-2.36447	0.453349	-5.21556	1.83265e-07	1.83317e-05	19.9239	50.5258	46.6312	150.052	245.99	210.67	148.125	255.25	192.427	88.4389
GSTM4	96.621	-3.72459	0.714386	-5.21369	1.85119e-07	1.83441e-05	24.1933	2.29663	6.82408	204.206	71.5178	154.944	108.674	61.26	267.838	64.4555
ACSL6	181.292	-2.38347	0.458006	-5.20402	1.9502e-07	1.91463e-05	31.309	64.3056	70.5155	206.463	223.984	441.727	262.01	154.001	102.281	256.323
GIMAP7	3700.4	-1.34036	0.257648	-5.20229	1.96843e-07	1.91479e-05	2161.74	2139.31	2352.03	4509.46	5333.97	7005.12	4507.01	2576.32	3016.42	3402.65
STX1A	122.933	2.05211	0.39481	5.19771	2.0176e-07	1.94478e-05	182.161	175.692	428.78	63.1798	69.1601	57.0848	63.2694	72.3209	55.4744	62.207
SUSD3	1706.84	-1.32156	0.254731	-5.18806	2.12496e-07	2.02981e-05	1179.78	901.426	849.598	2961.55	1854.75	2507.65	1586.94	1814.83	2023.08	1388.79
WHRN	29.4863	4.51847	0.873026	5.17564	2.27126e-07	2.13795e-05	156.545	67.7505	48.9059	6.76927	4.71546	0	5.21042	0	3.46715	1.49896
HBA1	20.5575	6.00798	1.16095	5.17505	2.27849e-07	2.13795e-05	103.889	78.0853	18.1976	2.25642	0.78591	0	0.744346	0	0.866788	0.749482
ARHGEF39	95.3876	-2.07589	0.401393	-5.17171	2.3196e-07	2.13867e-05	29.8858	50.5258	37.5324	179.386	132.033	188.923	107.93	68.0667	104.881	54.7122
SAPCD2	228.009	-1.92528	0.372172	-5.17309	2.30256e-07	2.13867e-05	37.0015	82.6786	86.4384	240.309	190.19	358.819	394.503	343.737	293.841	252.575
PSMB8	6544.37	-0.916407	0.177566	-5.16095	2.45705e-07	2.24587e-05	4357.64	3892.78	4046.68	8433.38	7302.68	7472.67	8053.07	6462.93	7745.62	7676.2
NINJ1	2170.16	1.53023	0.297033	5.1517	2.58134e-07	2.33931e-05	2563.07	4316.51	4387.88	1491.49	1370.63	1038.4	1288.46	1437.91	2308.26	1498.96
NEU1	520.558	1.95273	0.379573	5.14454	2.68174e-07	2.4097e-05	500.943	1622.57	1065.69	323.797	297.074	202.515	234.469	286.731	383.987	287.801
ARHGAP31	96.5204	2.98098	0.584018	5.10426	3.32083e-07	2.95889e-05	224.855	307.748	218.371	7.89748	61.301	24.4649	49.8712	16.1658	20.8029	33.7267
XBP1	2123.56	-1.24867	0.245843	-5.07914	3.79148e-07	3.35009e-05	1199.7	977.215	1371.64	2381.65	3362.91	2685.7	2725.79	1870.98	2036.09	2623.94
SSH2	577.009	1.57579	0.310458	5.07571	3.86042e-07	3.38281e-05	812.61	1090.9	1226.06	405.028	276.64	369.692	241.912	427.119	524.407	395.727
RORA	274.183	2.0001	0.394422	5.07097	3.95793e-07	3.43983e-05	462.519	852.049	338.929	168.103	145.393	99.2188	121.328	147.194	156.022	251.076
ABI3	648.239	-1.14287	0.225498	-5.06819	4.01623e-07	3.46212e-05	240.51	368.609	307.084	697.234	697.888	630.651	882.05	806.59	862.454	989.316
PLP2	3233.54	1.39149	0.275426	5.05213	4.36912e-07	3.73595e-05	3829.66	4667.9	6174.66	2127.81	1594.61	1871.57	2494.3	4238.85	2766.79	2569.22
PIM1	2110.48	-1.16736	0.231306	-5.04684	4.49181e-07	3.7799e-05	1359.09	989.847	1039.54	2902.89	2080.3	2625.9	2076.72	2633.33	2520.62	2876.51
SEPTIN1	699.387	-1.05717	0.20946	-5.0471	4.48559e-07	3.7799e-05	385.67	362.867	451.527	777.337	969.027	748.898	798.683	831.265	782.71	885.888
FLVCR2	47.8756	3.53878	0.702753	5.03559	4.76386e-07	3.97726e-05	132.352	146.984	127.383	2.25642	28.2928	2.71832	10.4208	5.95584	10.4015	11.9917
SP140	747.322	-1.32862	0.264363	-5.02575	5.01468e-07	4.15396e-05	288.896	519.038	486.784	975.903	1184.37	1095.48	806.126	592.18	797.445	726.998
ENSG00000224032	932.015	1.10624	0.220302	5.02144	5.12847e-07	4.21528e-05	1720.57	1322.86	1410.31	752.517	624.799	691.813	679.588	851.685	610.219	655.797
MT1G	141.057	5.70237	1.13856	5.0084	5.48847e-07	4.47648e-05	263.28	333.011	755.198	9.02569	12.5746	4.07748	5.95476	0	3.46715	23.9834
HEMK1	685.951	-1.69824	0.339757	-4.99839	5.78103e-07	4.67911e-05	370.015	171.099	395.797	1238.78	653.091	1148.49	709.361	607.495	800.912	764.472
KLHL18	181.016	1.6954	0.340837	4.97423	6.55087e-07	5.26204e-05	296.012	271.002	413.994	89.1287	128.103	84.268	98.2536	176.123	104.881	148.397
PLIN2	2600.08	1.88993	0.380074	4.97255	6.60786e-07	5.26791e-05	8666.89	4167.23	2474.87	1186.88	1705.43	1236.84	1782.71	2064.97	1265.51	1449.5
ANTXR2	158.127	2.18897	0.440495	4.96933	6.71847e-07	5.31611e-05	244.779	238.849	376.462	84.6158	38.5096	66.5989	64.7581	153.15	112.682	200.861
SQLE	337.843	1.61916	0.326677	4.95644	7.17958e-07	5.55658e-05	671.72	664.874	531.141	151.18	221.627	235.135	211.394	158.255	344.982	188.12
DMRT2	18.2396	-7.3508	1.48238	-4.95878	7.09384e-07	5.55658e-05	0	0	0	23.6924	15.7182	72.0356	16.3756	22.9725	28.604	2.99793
MPZL3	62.9906	2.29503	0.463036	4.95649	7.17797e-07	5.55658e-05	109.581	89.5685	174.014	28.2053	28.2928	19.0283	34.9842	70.6192	38.1387	37.4741
PANX2	129.559	2.07949	0.421014	4.93925	7.84248e-07	6.02564e-05	192.123	248.036	192.212	83.4876	40.0814	25.8241	97.5093	152.299	162.089	101.93
ALAD	344.824	-1.12209	0.227413	-4.93418	8.04902e-07	6.13984e-05	214.893	241.146	167.19	437.746	457.4	460.756	368.451	376.919	385.721	338.016
ZFAND5	666.79	1.72167	0.349397	4.92756	8.32643e-07	6.30608e-05	851.035	1832.71	825.714	467.079	310.435	286.783	485.313	695.131	460.265	453.437
CASP8	647.776	1.43013	0.291671	4.90324	9.42671e-07	7.08875e-05	1125.7	1330.9	783.632	391.489	424.392	386.002	690.008	466.257	356.25	523.138
PRKD2	508.338	-1.40166	0.286127	-4.89872	9.6463e-07	7.2028e-05	273.242	223.921	259.315	883.389	526.56	588.517	524.764	441.583	722.035	640.058
LRRCC1	48.1825	-2.90343	0.592932	-4.89673	9.74442e-07	7.22518e-05	4.2694	11.4831	9.09878	39.4874	66.8024	82.9088	87.0884	67.2159	79.7445	33.7267
LIF	1621.55	-2.54975	0.521937	-4.88517	1.03338e-06	7.60896e-05	522.29	151.577	762.022	2334.27	3871.39	2200.48	2843.4	639.827	1114.69	1775.52
RCCD1	226.375	-1.45188	0.297663	-4.87759	1.0739e-06	7.85282e-05	130.928	87.2719	127.383	305.745	247.562	392.798	244.89	194.841	261.77	270.563
POGLUT3	100.147	-2.15774	0.442575	-4.87542	1.08576e-06	7.88518e-05	28.4627	29.8562	46.6312	145.539	149.323	175.332	176.41	69.7684	68.4763	111.673
LPXN	2308.22	1.34494	0.277134	4.85305	1.21578e-06	8.71007e-05	5312.56	3193.46	3102.68	1430.57	1908.98	1227.32	2011.22	1635.3	1438.87	1821.24
CCDC85C	72.553	-2.2855	0.470888	-4.85359	1.21244e-06	8.71007e-05	19.9239	14.9281	28.4337	98.1544	60.5151	152.226	91.5545	110.608	66.7427	82.443
UBA7	429.482	-1.46507	0.302615	-4.84135	1.2896e-06	9.17693e-05	239.087	171.099	208.134	807.799	497.481	399.593	489.779	406.699	567.746	507.399
CTLA4	234.985	2.31322	0.479044	4.82883	1.37337e-06	9.58016e-05	324.475	470.809	366.226	76.7183	102.954	53.0073	64.7581	278.223	329.38	283.304
SLC38A1	806.155	1.55198	0.321332	4.82983	1.36653e-06	9.58016e-05	1061.66	1413.57	2043.81	525.746	443.253	573.566	486.802	699.385	319.845	493.909
ITGAE	699.8	2.06843	0.428262	4.82983	1.36649e-06	9.58016e-05	1482.91	754.442	2072.25	393.746	301.004	332.995	209.905	654.291	524.407	272.062
USP3	402.579	1.19849	0.248485	4.8232	1.4127e-06	9.79009e-05	545.061	763.629	681.271	356.515	280.57	229.698	290.295	299.494	309.443	269.814
EZR	1446.96	1.40269	0.290972	4.8207	1.43058e-06	9.84961e-05	1407.48	2871.93	2996.91	901.441	976.886	873.941	1168.62	1266.89	1134.63	870.898
IFITM2	7784.45	-1.46756	0.30459	-4.81816	1.44891e-06	9.91147e-05	3765.61	3224.47	4702.93	10507	10525.7	11305.5	13636.4	6200.03	6477.51	7499.32
CD59	881.412	1.31763	0.27357	4.81642	1.46155e-06	9.93384e-05	1260.9	1992.32	1321.6	449.028	662.522	724.433	513.598	690.026	552.144	647.553
ENSG00000254275	26.5807	-7.55417	1.57286	-4.80282	1.5645e-06	0.000105658	0	1.14831	0	46.2567	3.14364	199.797	0.744346	3.40334	6.06752	5.24637
IFT20	266.509	1.36191	0.28395	4.7963	1.61626e-06	0.000108464	453.98	559.229	392.385	218.873	168.971	159.022	143.659	229.725	158.622	180.625
PINK1	145.287	1.69062	0.353096	4.788	1.68452e-06	0.000111631	330.167	252.629	160.366	62.0516	80.9488	86.9863	91.5545	145.493	131.752	110.923
NOD2	159.003	-2.17012	0.453231	-4.78812	1.68352e-06	0.000111631	65.4642	31.0045	20.4722	170.36	111.599	240.572	227.025	168.465	219.297	335.768
KDM7A	99.4086	2.55561	0.534116	4.78475	1.71202e-06	0.000112748	180.738	205.548	129.658	44.0002	19.6478	24.4649	42.4277	188.034	93.6131	65.9544
RSPH3	52.8233	2.37907	0.498124	4.77605	1.78772e-06	0.00011629	130.928	94.1617	84.1637	18.0514	29.0787	10.8733	29.0295	28.9284	46.8066	56.2112
SEPTIN7	355.749	1.72188	0.360486	4.77655	1.78329e-06	0.00011629	721.529	564.97	650.562	173.744	161.898	252.804	177.154	440.732	213.23	200.861
GMPPB	342.574	-1.26127	0.266132	-4.73925	2.14506e-06	0.000138684	146.583	202.103	153.542	419.695	433.822	350.664	366.962	384.577	416.925	550.869
MUC12	35.0656	3.49041	0.737016	4.73587	2.18122e-06	0.000140166	64.0411	94.1617	70.5155	12.4103	6.28728	1.35916	11.9095	45.0942	10.4015	34.4762
DZIP3	88.9947	-1.54314	0.326285	-4.72943	2.25151e-06	0.000142601	44.1172	58.564	39.8071	142.155	135.177	138.634	84.1111	86.7851	90.146	70.4513
NAMPT	175.211	1.92103	0.406352	4.72751	2.2729e-06	0.000142601	284.627	303.155	379.874	89.1287	113.171	51.6481	112.396	166.763	68.4763	182.874
TUBA1A	2078.78	1.274	0.269474	4.72773	2.27044e-06	0.000142601	4073.01	3656.23	2626.13	1863.8	1088.49	1330.62	1830.35	1277.95	1449.27	1591.9
CCNE1	121.923	-2.10408	0.444801	-4.73038	2.24099e-06	0.000142601	17.0776	66.6022	31.8457	168.103	197.263	134.557	160.779	198.244	136.086	108.675
AZIN2	39.3495	-2.30233	0.488476	-4.71328	2.43761e-06	0.000152035	15.6545	9.18651	14.7855	80.103	53.4419	61.1623	34.9842	34.8842	45.073	44.2194
COG3	386.282	1.3678	0.292134	4.68209	2.83969e-06	0.000176077	533.676	717.696	648.288	288.822	240.489	206.593	326.023	408.4	208.029	284.803
PIK3IP1	686.739	1.98734	0.425033	4.67574	2.92896e-06	0.000180557	1249.51	1899.31	1137.35	336.207	302.575	443.087	116.862	462.854	509.672	409.967
ZNF506	118.483	-1.61302	0.345584	-4.6675	3.04883e-06	0.000185786	69.7336	73.4921	72.7902	214.36	214.554	232.417	69.2241	45.945	91.8796	100.431
KCNN4	559.77	1.68015	0.35993	4.66799	3.04157e-06	0.000185786	687.374	945.062	889.405	229.027	328.51	228.339	264.243	587.926	805.246	632.563
SCARNA17	114.255	-1.81199	0.390289	-4.64267	3.43929e-06	0.000208382	79.6955	44.7842	37.5324	215.488	213.768	134.557	102.72	137.835	94.4799	81.6935
FAM167A	22.0234	5.22531	1.12835	4.63092	3.64048e-06	0.000219318	5.69254	115.98	37.5324	2.25642	0.78591	1.35916	7.44346	22.9725	16.469	9.74327
GIMAP4	1951.05	-1.63757	0.354004	-4.62586	3.73038e-06	0.000223465	1342.02	1012.81	528.866	2276.73	2893.72	3798.86	1944.23	1185.21	2268.38	2259.69
MAP1LC3B2	181.042	1.46727	0.317664	4.61892	3.85738e-06	0.000229248	214.893	324.973	349.166	137.642	112.385	70.6764	148.125	145.493	153.422	153.644
FBXL16	239.41	-1.80489	0.390818	-4.61824	3.87016e-06	0.000229248	135.198	149.281	52.318	312.514	308.077	555.897	238.191	199.946	186.359	256.323
DENND4A	164.395	1.49514	0.323834	4.61701	3.89316e-06	0.000229329	243.356	234.256	382.149	98.1544	80.9488	127.761	114.629	118.266	144.754	99.6811
DUSP18	92.9788	1.50218	0.325875	4.60969	4.03267e-06	0.000236234	143.737	208.993	151.267	66.5645	51.0842	61.1623	63.2694	65.5142	53.7409	64.4555
SSH1	285.955	1.28329	0.278739	4.60393	4.14594e-06	0.000241535	391.362	328.418	516.356	173.744	165.827	168.536	203.206	309.704	292.108	310.286
ANO9	264.109	-1.40986	0.307921	-4.57865	4.67996e-06	0.000271156	130.928	130.908	125.108	443.387	243.632	342.509	268.709	248.443	403.923	303.54
LRIG1	354.071	1.48305	0.324781	4.56632	4.96366e-06	0.000283308	471.058	536.263	706.292	130.872	270.353	210.67	242.657	362.455	254.836	355.255
DUSP4	1925.13	1.71483	0.37556	4.56606	4.96985e-06	0.000283308	4184.02	3874.41	2849.05	1165.44	1692.06	462.115	1191.7	992.923	1576.69	1262.88
PRPF40B	37.2204	-2.46997	0.540787	-4.56737	4.93893e-06	0.000283308	14.2313	11.4831	9.09878	78.9748	58.1574	54.3665	26.7964	24.6742	44.2062	50.2153
LINC00861	105.608	-2.89206	0.634708	-4.55653	5.2006e-06	0.000294877	8.53881	24.1146	40.9445	151.18	61.301	339.79	76.6676	109.758	62.4088	181.375
CCSER2	348.134	1.33901	0.294117	4.55264	5.29778e-06	0.000298789	526.56	494.923	676.721	232.411	263.28	173.973	306.67	362.455	209.763	234.588
DYNLT3	143.278	1.35259	0.297367	4.54855	5.40177e-06	0.000303042	304.551	204.4	199.036	97.0261	97.4529	81.5497	100.487	127.625	107.482	113.172
SYNJ2	395.081	2.34013	0.515329	4.54104	5.59761e-06	0.000312376	240.51	1177.02	818.89	147.796	175.258	118.247	238.191	555.595	141.286	338.016
IGFLR1	565.762	1.37562	0.303108	4.53839	5.66843e-06	0.000314672	653.219	1220.66	814.34	379.079	413.389	241.931	591.755	461.152	431.661	450.439
YPEL5	304.645	1.48473	0.327391	4.53503	5.75947e-06	0.00031779	381.4	775.112	613.03	278.668	177.616	176.691	125.05	188.885	173.358	156.642
C9orf40	869.864	-1.12578	0.24835	-4.53302	5.81452e-06	0.00031779	584.908	540.856	451.527	933.031	1247.24	1259.94	1155.97	745.33	818.248	961.586
PGM2L1	138.839	1.85945	0.410132	4.53377	5.7939e-06	0.00031779	284.627	398.465	191.074	117.334	75.4474	47.5707	66.2468	64.6634	92.7463	50.2153
PSMB9	2861.04	-1.03737	0.229948	-4.51133	6.44232e-06	0.00034851	1871.42	1313.67	1721.94	3120.63	3072.91	3877.69	3278.1	2998.34	3142.11	4213.59
GTF3C4	218.249	1.43148	0.317269	4.51188	6.42548e-06	0.00034851	281.781	321.528	382.149	100.411	175.258	86.9863	226.281	188.885	184.626	234.588
TNFAIP8L2	523.691	-1.31992	0.292677	-4.50984	6.48767e-06	0.000349182	298.858	226.218	296.848	724.311	632.658	694.531	459.261	738.524	411.724	753.979
KIF9	80.6688	2.40366	0.534465	4.49732	6.88151e-06	0.000368508	76.8493	214.735	199.036	21.436	32.2223	39.4157	48.3825	96.1442	26.0036	52.4637
ACSL1	152.223	1.90097	0.422891	4.49517	6.95133e-06	0.000370377	200.662	466.215	249.079	86.8722	70.7319	88.3455	102.72	132.73	75.4106	49.4658
PATL1	391.471	1.29578	0.288604	4.48981	7.12854e-06	0.000377919	553.599	864.68	585.734	240.309	242.06	335.713	334.211	226.322	304.243	227.843
PHLDA1	1920	1.93771	0.43265	4.4787	7.50983e-06	0.000396153	3240.48	1721.32	4856.47	1113.54	703.39	746.18	771.142	1797.81	1407.66	2842.04
LINC02693	28.6101	-3.0982	0.693258	-4.46905	7.85694e-06	0.000412411	4.2694	9.18651	6.82408	49.6413	101.382	23.1057	18.6086	28.9284	21.6697	22.4845
MOV10	304.372	-1.15801	0.259305	-4.46581	7.9768e-06	0.00041664	143.737	150.429	184.25	408.412	335.584	324.84	291.783	366.709	421.259	416.712
TMEM154	87.0789	-1.72293	0.386253	-4.46062	8.17222e-06	0.000424755	29.8858	35.5977	40.9445	91.3851	134.391	126.402	141.426	96.9951	98.8139	74.9482
PDIA4	1086.85	-1.17404	0.263581	-4.45416	8.42207e-06	0.000435606	532.252	671.764	457.213	1221.85	1417.78	1107.72	1479.01	1026.11	1203.97	1750.79
SNHG7	698.163	1.19061	0.267551	4.45001	8.58655e-06	0.000441957	1285.09	1235.59	791.593	415.182	597.292	436.291	553.793	455.196	618.02	593.59
TRAF3	732.531	0.824176	0.185276	4.44838	8.65218e-06	0.000443184	848.188	997.885	976.981	532.516	557.21	504.249	716.805	724.91	774.042	692.521
NUDT16	183.188	-1.53481	0.34537	-4.44395	8.83202e-06	0.000443819	98.1963	87.2719	52.318	214.36	256.993	214.748	185.342	167.614	307.71	247.329
SLC25A45	218.032	-1.64937	0.370983	-4.44594	8.75093e-06	0.000443819	88.2344	134.353	105.773	426.464	251.491	354.741	148.869	137.835	307.71	224.845
SLC22A17	43.9801	-3.25665	0.732764	-4.44434	8.81616e-06	0.000443819	4.2694	4.59326	7.96143	63.1798	76.2333	21.7466	58.059	34.8842	129.151	39.7226
SHF	71.8886	2.92648	0.658418	4.44471	8.8011e-06	0.000443819	338.706	68.8988	95.5371	20.3078	37.7237	6.79581	34.2399	21.2708	45.9398	49.4658
DTX3	292.817	-1.22757	0.276423	-4.44089	8.95867e-06	0.00044806	145.16	182.582	148.992	489.644	320.651	307.17	334.211	280.775	372.719	346.261
PLCXD1	155.185	-1.31137	0.295825	-4.43291	9.29695e-06	0.000462796	93.9269	78.0853	71.6529	233.54	160.326	210.67	210.65	159.957	168.157	164.886
FDXR	206.958	-1.4782	0.333969	-4.42616	9.59238e-06	0.000475271	83.965	114.831	85.301	315.899	308.863	165.818	227.77	194.841	291.241	281.056
PTPRN2	421.329	-1.62422	0.367091	-4.42458	9.66297e-06	0.000476541	99.6194	262.964	179.701	415.182	425.177	837.243	472.659	519.009	534.808	466.927
DOCK2	959.069	-0.87627	0.198298	-4.41896	9.91776e-06	0.000486111	671.72	509.851	666.485	1156.42	1163.93	1069.66	1163.41	1123.1	1006.34	1059.77
ANXA2	5032.05	1.42386	0.322265	4.41829	9.9487e-06	0.000486111	6519.38	7559.35	9376.29	2709.96	2769.55	3263.35	5231.26	6527.6	2386.27	3977.5
TNF	2020.06	-1.81378	0.41115	-4.41148	1.02666e-05	0.000499341	980.54	252.629	759.748	2937.86	2046.51	2018.35	2678.16	3562.44	3287.73	1676.59
GTF2I	160.362	1.68541	0.382822	4.40259	1.06965e-05	0.000515523	296.012	467.364	249.079	72.2055	138.32	103.296	81.1337	43.3925	65.8759	86.9399
ENSG00000256262	247.325	-1.4444	0.328038	-4.40314	1.06697e-05	0.000515523	153.699	141.243	81.889	286.566	349.73	387.361	262.754	276.521	187.226	346.261
NUP210	1041.27	-1.12616	0.255897	-4.40081	1.07847e-05	0.000517421	594.87	641.907	503.845	1429.44	983.96	1387.7	1041.34	1169.9	1599.22	1060.52
HPCAL4	21.2697	5.74837	1.30772	4.39571	1.1041e-05	0.000526597	5.69254	81.5303	63.6914	0	2.35773	0	11.1652	24.6742	2.60036	20.9855
MAMDC4	70.6094	-2.21891	0.504873	-4.39498	1.10784e-05	0.000526597	28.4627	28.7078	9.09878	136.514	91.1656	78.8314	67.7354	62.1109	130.018	73.4492
HAPLN3	482.139	-0.957794	0.218022	-4.3931	1.11746e-05	0.000526597	330.167	302.007	353.715	627.285	620.869	667.348	515.831	419.461	425.593	559.114
SPN	1389.26	-1.31004	0.298173	-4.39355	1.11517e-05	0.000526597	980.54	662.577	400.346	1452.01	1758.87	1851.18	1830.35	1465.14	1653.83	1837.73
ABLIM1	238.311	2.10026	0.478953	4.38511	1.15928e-05	0.000543888	778.455	306.6	423.093	99.2826	55.7996	198.438	133.982	200.797	94.4799	92.1863
RELL2	186.652	-1.51147	0.344945	-4.38177	1.17721e-05	0.000549868	93.9269	79.2337	80.7516	321.54	221.627	179.409	202.462	148.045	281.706	257.822
SLC25A11	435.573	-1.09675	0.250391	-4.38013	1.18609e-05	0.000551583	296.012	245.739	192.212	524.618	479.405	564.052	442.141	478.169	621.487	511.896
ANKRD10	1009.59	1.13818	0.260201	4.37423	1.21863e-05	0.000564242	1431.67	2063.52	1203.31	777.337	569.785	789.673	736.158	921.453	741.104	861.904
PKIG	26.0217	3.78079	0.865095	4.37037	1.24035e-05	0.000571803	74.003	97.6067	9.09878	3.38463	5.50137	4.07748	11.1652	16.1658	29.4708	9.74327
SNX20	610.588	-0.908914	0.208071	-4.36828	1.25228e-05	0.000574801	424.094	362.867	392.385	763.799	764.691	683.658	666.189	573.462	767.974	706.762
TNIP1	2090.03	1.15313	0.264345	4.3622	1.28759e-05	0.000588461	2729.57	3541.4	3016.24	1357.24	1615.83	1201.5	1219.24	1961.17	2344.66	1913.43
SERPINB9	469.461	1.1759	0.270449	4.34796	1.37409e-05	0.000623144	668.873	654.539	735.863	314.771	337.156	258.241	332.722	416.909	374.453	601.085
ATF5	336.161	1.4974	0.344405	4.34778	1.37523e-05	0.000623144	335.86	722.289	610.755	176.001	260.136	153.585	230.003	268.863	238.367	365.747
PRDM1	260.982	1.4881	0.342404	4.34605	1.38611e-05	0.0006254	367.169	501.813	381.011	111.693	212.196	119.606	148.869	230.576	284.307	252.575
MAP1LC3B	1864.69	1.04382	0.24026	4.34452	1.3958e-05	0.000627102	2426.44	3200.35	2830.86	1282.78	1567.89	1250.43	1240.08	2004.56	1439.74	1403.78
PECR	322.347	-1.08564	0.250181	-4.33943	1.42852e-05	0.000635335	236.24	192.917	177.426	374.566	390.597	521.918	299.227	351.394	366.651	312.534
ADCY1	65.6625	-3.70448	0.853786	-4.33888	1.43209e-05	0.000635335	7.11567	13.7798	4.54939	30.4617	286.857	13.5916	61.0363	62.9617	111.816	64.4555
MTHFD1	831.87	-1.10781	0.255313	-4.33904	1.43106e-05	0.000635335	402.747	537.411	426.505	834.876	1079.84	1031.6	1316	827.861	1008.94	852.911
HEXD	296.949	-1.63604	0.377377	-4.33529	1.4557e-05	0.000643118	170.776	141.243	97.8118	634.055	228.7	410.467	280.618	261.206	340.648	403.971
LINC00539	93.1036	-2.3677	0.54639	-4.33335	1.46855e-05	0.000646099	15.6545	20.6697	45.4939	144.411	131.247	149.508	65.5024	161.658	153.422	43.47
SEPTIN11	343.687	1.41459	0.326564	4.33175	1.47932e-05	0.000646985	409.863	829.083	650.562	289.95	244.418	173.973	222.559	179.526	171.624	265.317
ZEB1	391.122	1.17727	0.271809	4.33123	1.48276e-05	0.000646985	788.417	488.033	672.172	247.078	280.57	334.354	262.754	343.737	234.033	260.07
ETS2	553.055	1.71418	0.395981	4.32895	1.49821e-05	0.000651045	1013.27	530.521	1657.11	251.591	421.248	301.734	483.825	351.394	247.035	272.811
PBDC1	469.689	1.07078	0.247651	4.32374	1.53409e-05	0.000663918	690.22	753.294	706.292	298.976	400.814	322.121	435.442	452.644	338.047	299.043
RGS1	252.676	2.33769	0.54184	4.31436	1.60068e-05	0.000689919	637.564	336.456	623.266	209.847	61.301	44.8523	67.7354	231.427	195.894	118.418
SLC7A11	139.752	2.26563	0.525579	4.31074	1.6271e-05	0.000698466	149.429	189.472	418.544	23.6924	90.3797	42.134	101.231	190.587	78.8777	113.172
MLF1	14.1485	4.16996	0.968084	4.30744	1.65158e-05	0.000706118	27.0396	62.009	23.8843	3.38463	1.57182	1.35916	2.23304	5.105	10.4015	4.49689
GIMAP2	1308.82	-1.34712	0.312966	-4.30435	1.67476e-05	0.000707469	870.958	883.053	613.03	1446.37	2143.18	2431.54	1773.03	919.751	959.535	1047.78
TPCN1	171.937	-1.91127	0.44395	-4.30514	1.66877e-05	0.000707469	135.198	34.4494	55.73	327.181	291.573	222.902	163.012	125.073	227.099	137.155
GDE1	714.459	1.64398	0.381853	4.30526	1.66788e-05	0.000707469	826.841	2256.44	801.83	391.489	415.747	436.291	410.134	635.573	379.653	590.592
GNPAT	177.615	1.21215	0.281852	4.30067	1.7028e-05	0.000716459	321.628	212.438	271.826	128.616	101.382	118.247	163.756	143.791	136.086	178.377
ENSG00000228242	14.6654	4.86075	1.13129	4.29664	1.73405e-05	0.000723865	38.4246	18.373	64.8288	3.38463	0.78591	0	9.67649	0.850834	4.33394	5.99586
KCNQ1	122.581	-1.54371	0.35924	-4.29716	1.73001e-05	0.000723865	49.8097	57.4157	58.0047	160.206	154.038	168.536	98.998	108.907	196.761	173.13
WDR48	202.688	1.24588	0.290869	4.28328	1.84155e-05	0.000764049	291.743	352.532	352.578	137.642	172.114	108.733	159.29	192.288	126.551	133.408
RAPGEF2	191.392	1.83103	0.42752	4.2829	1.84473e-05	0.000764049	227.702	443.249	428.78	81.2312	147.751	78.8314	155.568	97.8459	69.3431	183.623
SYNRG	834.211	-0.960912	0.224458	-4.28103	1.86032e-05	0.00076751	526.56	506.406	522.042	980.415	1109.71	935.103	754.766	907.84	1184.9	914.368
IL1RN	19.5088	6.09864	1.42489	4.28009	1.86818e-05	0.000767764	72.5799	6.88988	63.6914	0	0.78591	1.35916	11.1652	14.4642	23.4033	0.749482
SLC4A8	19.6782	-3.8731	0.907215	-4.26922	1.96154e-05	0.000803018	0	4.59326	2.27469	28.2053	32.2223	44.8523	40.1947	13.6133	17.3358	13.4907
MSC	92.7177	3.55586	0.83329	4.26726	1.97891e-05	0.000803922	11.3851	336.456	169.465	30.4617	9.43092	4.07748	40.1947	143.791	109.215	72.6998
EIF1	11948.3	0.966289	0.226431	4.26747	1.97703e-05	0.000803922	16518.3	18741.6	16772.5	8450.3	10397.6	7781.2	8712.57	12161.8	11680	8267.54
HPGD	368.224	2.3074	0.540845	4.26628	1.98757e-05	0.00080436	283.204	1289.56	416.269	173.744	71.5178	157.663	378.128	318.212	130.018	463.929
ZNF514	161.494	-1.64008	0.384599	-4.2644	2.00438e-05	0.000808079	108.158	66.6022	65.9661	298.976	132.819	318.044	171.199	180.377	143.887	128.911
PRXL2C	480.944	1.4304	0.335816	4.25949	2.04898e-05	0.000822928	552.176	1219.51	775.671	259.489	343.443	342.509	381.849	390.533	211.496	332.77
ARRB1	165.786	-1.4003	0.329063	-4.25542	2.08658e-05	0.000834869	74.003	75.7887	71.6529	250.463	154.038	180.768	166.733	174.421	273.905	236.087
NDRG1	729.585	1.64344	0.386329	4.254	2.09986e-05	0.000837022	1231.01	775.112	1502.44	397.13	330.868	395.516	384.082	868.701	402.19	1008.8
SFXN3	178.455	1.34786	0.317262	4.24842	2.15286e-05	0.000854269	257.587	246.887	255.903	104.924	93.5233	100.578	109.419	179.526	227.099	209.106
RARA	156.405	1.89314	0.445681	4.24775	2.15924e-05	0.000854269	143.737	275.595	392.385	108.308	69.1601	40.7748	98.998	111.459	187.226	136.406
TRPT1	338.426	-0.995417	0.234449	-4.24577	2.17844e-05	0.00085866	240.51	186.027	220.645	419.695	419.676	449.882	323.79	360.754	434.261	329.023
TP53	352.104	-1.0682	0.251642	-4.24491	2.18685e-05	0.000858786	192.123	226.218	203.585	462.567	477.833	362.896	460.75	450.942	358.85	325.275
KPNA1	106.272	1.46006	0.344415	4.23925	2.24265e-05	0.000873313	192.123	220.476	136.482	66.5645	58.9433	74.7539	64.7581	81.68	65.0091	101.93
GPAT3	256.672	2.20546	0.520319	4.23866	2.24856e-05	0.000873313	214.893	365.164	641.464	51.8977	151.681	59.8031	318.58	346.289	101.414	315.532
ADA2	272.268	-1.41389	0.333473	-4.2399	2.23623e-05	0.000873313	91.0806	130.908	222.92	497.541	354.446	337.072	282.851	270.565	294.708	240.584
FNBP1	2949.61	0.885807	0.209029	4.23771	2.25806e-05	0.000873804	4912.66	4392.3	4079.66	2278.99	2202.91	2763.18	2610.42	2218.12	1819.39	2218.47
ARL2	257.646	-1.27387	0.300737	-4.23584	2.27698e-05	0.000877921	146.583	135.501	108.048	350.874	251.491	341.15	242.657	277.372	422.993	299.793
GRASLND	111.295	-1.69475	0.400281	-4.2339	2.29675e-05	0.000882336	52.656	44.7842	72.7902	119.59	226.342	205.233	142.17	88.4867	70.2099	90.6873
SV2A	147.897	-1.80817	0.427218	-4.23243	2.31175e-05	0.000882502	99.6194	40.191	38.6698	173.744	234.201	212.029	117.607	138.686	254.836	169.383
KIF3B	305.794	1.18227	0.279349	4.23223	2.31383e-05	0.000882502	342.975	489.182	550.476	180.514	250.705	176.691	231.491	313.107	252.235	270.563
TAP2	1077.52	-1.18352	0.279945	-4.2277	2.36093e-05	0.00089724	759.954	678.654	425.368	1603.19	1369.06	1258.58	1149.27	873.806	1171.9	1485.47
VSIG10	22.8797	-3.16164	0.748356	-4.22478	2.39173e-05	0.000905696	2.84627	3.44494	4.54939	32.7181	44.011	20.3874	33.4956	34.0334	17.3358	35.9751
TTC39B	108.94	-1.50882	0.357251	-4.22342	2.40625e-05	0.000907954	54.0791	41.3393	81.889	179.386	156.396	169.895	108.674	100.398	73.677	123.665
MTSS1	121.757	2.07329	0.491123	4.22152	2.42662e-05	0.000912391	424.094	142.391	233.156	94.7697	42.4392	53.0073	26.7964	62.1109	67.6095	71.2008
DUSP10	105.082	1.87501	0.444385	4.21934	2.45023e-05	0.000918014	133.775	257.222	279.787	57.5388	87.236	36.6974	58.8033	33.1825	67.6095	38.9731
EAPP	435.228	1.09795	0.260667	4.21209	2.53018e-05	0.000944629	572.1	703.916	776.808	338.463	354.446	265.036	301.46	437.329	283.44	319.279
CD38	812.274	-1.74344	0.414323	-4.20792	2.57729e-05	0.000958844	710.144	319.231	255.903	1193.65	2011.93	1091.41	870.14	365.008	756.706	548.621
ATP5IF1	4095.85	-0.933933	0.222302	-4.20118	2.65523e-05	0.000984383	2200.17	2490.69	2686.41	4128.12	4772.05	5196.07	4396.85	6062.19	5083.71	3942.28
FAM3C	95.5123	1.58678	0.378374	4.19368	2.74459e-05	0.00101397	143.737	158.467	187.662	32.7181	61.301	69.3172	58.8033	70.6192	100.547	71.9503
GABARAPL1	176.554	1.8857	0.449814	4.19218	2.76287e-05	0.00101718	239.087	563.822	290.023	132.001	74.6615	89.7047	135.471	45.0942	78.0109	117.669
JAZF1	34.7661	2.85462	0.681079	4.19132	2.77339e-05	0.00101752	115.274	87.2719	60.2794	16.9232	3.92955	16.3099	18.6086	17.8675	5.20073	5.99586
TUBB2A	102.441	2.82556	0.674589	4.18856	2.80733e-05	0.00102049	340.129	328.418	38.6698	51.8977	15.7182	32.6199	94.5319	40.84	26.8704	54.7122
MAF	632.229	2.24151	0.535182	4.18831	2.81037e-05	0.00102049	643.257	1451.47	1392.11	146.667	121.03	471.629	221.815	672.159	343.248	858.906
RNF157	1246.14	-1.53944	0.367435	-4.18969	2.7933e-05	0.00102049	631.872	349.087	699.468	1781.45	843.282	2261.64	1262.41	1184.36	1535.95	1911.93
CEP72	84.127	-1.49498	0.357402	-4.18293	2.87781e-05	0.00103787	32.7321	41.3393	45.4939	122.975	113.171	101.937	118.351	91.0392	102.281	71.9503
ST7	36.5957	2.47334	0.591291	4.18294	2.87761e-05	0.00103787	86.8112	62.009	95.5371	15.795	8.64501	20.3874	29.7738	14.4642	7.80109	24.7329
GBP2	1728.48	1.13239	0.270957	4.17921	2.92523e-05	0.0010514	3641.8	2453.95	2242.85	1206.06	952.523	1647.3	1216.26	1170.75	1482.21	1271.12
DUSP7	343.894	-1.36297	0.326853	-4.16998	3.04621e-05	0.00109118	217.74	138.946	177.426	289.95	464.473	618.418	483.08	308.853	362.318	377.739
CHEK2	110.278	-1.78126	0.427923	-4.16258	3.1467e-05	0.00112338	39.8478	52.8224	25.0216	194.052	108.456	101.937	112.396	138.686	208.896	120.667
CORO1A	4898.5	-1.22062	0.293303	-4.16164	3.15973e-05	0.00112425	2043.62	3547.14	1905.06	6049.47	5384.27	6037.4	4329.11	5675.06	5959.17	8054.68
PIDD1	236.999	-1.29394	0.311573	-4.15293	3.28251e-05	0.00116015	126.659	111.386	127.383	319.284	271.139	305.811	180.876	269.714	390.922	266.816
ULK1	388.905	1.25477	0.302116	4.15328	3.27739e-05	0.00116015	661.758	706.213	458.351	341.848	232.629	190.283	242.657	370.113	350.182	335.018
GLA	518.191	1.04959	0.2534	4.14204	3.44224e-05	0.00121256	604.832	745.256	851.873	361.028	355.231	347.945	491.268	570.91	508.805	344.762
MAP3K2	108.654	1.62347	0.392076	4.14069	3.46255e-05	0.00121568	204.931	204.4	162.641	58.667	60.5151	66.5989	87.8328	130.178	59.8084	50.9648
SPIDR	285.702	-1.3004	0.314446	-4.13554	3.54124e-05	0.00123918	204.931	126.315	94.3998	333.95	399.242	309.889	369.195	274.819	393.522	350.758
FAR2	72.4751	-2.78024	0.672574	-4.13374	3.5691e-05	0.00123918	5.69254	28.7078	12.5108	146.667	55.7996	123.684	181.62	54.4534	34.6715	80.9441
PLEKHG4	122.827	-1.57611	0.381322	-4.13328	3.57624e-05	0.00123918	88.2344	40.191	52.318	191.796	146.179	198.438	165.989	89.3376	117.883	137.905
TMIGD2	210.81	-1.38579	0.335177	-4.13449	3.55737e-05	0.00123918	142.313	94.1617	151.267	412.925	307.291	292.22	143.659	182.929	131.752	249.578
RPL7	335.681	2.34019	0.566621	4.13007	3.62647e-05	0.00125249	1461.56	229.663	471.999	147.796	95.0951	184.846	68.4798	209.305	266.971	221.097
RUNX2	53.2397	1.91252	0.463276	4.12825	3.6553e-05	0.00125428	88.2344	128.611	59.142	18.0514	22.0055	33.979	35.7286	51.05	52.8741	42.7205
SAT1	1815.33	1.14209	0.276618	4.12874	3.6475e-05	0.00125428	2854.81	2427.54	3046.95	1133.85	1608.76	1028.89	2011.22	1505.98	1050.55	1484.72
GINS1	155.58	-1.58093	0.383452	-4.12289	3.74149e-05	0.00127971	48.3866	103.348	84.1637	161.334	207.48	341.15	193.53	131.028	148.221	137.155
SPNS3	138.161	-1.66296	0.403653	-4.11978	3.79235e-05	0.00129294	35.5784	56.2674	79.6143	176.001	205.908	163.099	113.885	233.128	201.962	116.17
PERP	193.222	1.59897	0.388857	4.11198	3.92282e-05	0.00133313	216.316	542.004	275.238	113.949	77.0192	152.226	150.358	162.509	125.684	116.919
ITGA6	46.1451	-2.81637	0.685145	-4.11062	3.94602e-05	0.00133673	14.2313	12.6315	3.41204	71.0773	41.6532	99.2188	70.7128	72.3209	14.7354	61.4575
PDLIM2	459.489	-1.15699	0.281583	-4.10887	3.97601e-05	0.0013426	268.972	256.074	191.074	623.901	407.887	565.411	637.904	496.036	449.863	697.768
ENSG00000238164	127.68	-1.62199	0.395123	-4.10503	4.04266e-05	0.00136077	58.3485	68.8988	62.5541	197.437	145.393	243.29	78.9006	88.4867	160.356	173.13
FAM83G	40.1839	2.1604	0.52653	4.10309	4.07675e-05	0.00136791	71.1567	81.5303	105.773	6.76927	29.8646	20.3874	22.3304	22.1217	21.6697	20.236
ARHGAP25	648.444	-1.18617	0.290375	-4.08495	4.40872e-05	0.00147463	257.587	260.667	434.467	639.696	766.263	763.849	619.296	964.846	1024.54	753.229
ENSG00000265206	2795.65	-1.26975	0.310962	-4.08331	4.4398e-05	0.00148035	1610.99	1993.47	1114.6	3624.94	3284.32	4470.28	1892.13	2917.51	4221.26	2827.05
LIPC	64.3593	-3.39646	0.832589	-4.0794	4.51525e-05	0.00150079	8.53881	4.59326	21.6096	249.335	59.7292	58.4439	23.0747	41.6909	19.9361	156.642
ATP2B4	259.386	1.4866	0.365032	4.07252	4.65076e-05	0.0015362	360.053	471.957	305.946	137.642	105.312	164.459	149.613	273.968	231.432	393.478
NFKBIB	729.857	1.04189	0.255813	4.07284	4.64427e-05	0.0015362	909.383	1047.26	1064.56	469.336	573.715	422.699	601.431	717.253	559.078	933.855
RAB9A	845.707	1.43932	0.354326	4.06213	4.86262e-05	0.00159659	1416.02	2086.49	920.114	384.72	814.203	429.495	680.332	460.301	666.56	598.836
IL32	12837	-0.818612	0.201525	-4.06208	4.8637e-05	0.00159659	7349.07	10129.3	6949.19	13855.6	13509	15721.4	15419.1	14794.3	15753	14890
OCEL1	179.665	-1.68091	0.414489	-4.05537	5.00556e-05	0.00163808	103.889	53.9708	84.1637	379.079	150.109	246.008	189.808	176.973	136.086	276.559
CACUL1	149.296	1.23024	0.303479	4.05379	5.03942e-05	0.00164409	182.161	328.418	217.233	103.795	99.8106	107.374	125.05	111.459	107.482	110.174
DESI2	253.906	1.01775	0.252128	4.03665	5.42199e-05	0.00176348	317.359	357.126	363.951	198.565	163.469	150.867	234.469	259.504	203.695	290.05
CARD19	1509.2	1.16356	0.288336	4.03544	5.45006e-05	0.00176719	1803.11	1794.81	2760.34	1160.93	699.46	979.955	1136.62	1835.25	1633.9	1287.61
SKIL	58.301	1.96432	0.487196	4.03189	5.53305e-05	0.00178863	122.39	107.942	168.327	39.4874	46.3687	14.9508	13.3982	28.0775	17.3358	24.7329
PSEN1	281.134	1.20179	0.298417	4.02721	5.64434e-05	0.00181906	307.397	575.305	407.17	166.975	237.345	154.944	224.792	231.427	260.903	245.081
MTND4P12	25.5508	3.94016	0.979357	4.02321	5.74096e-05	0.00184459	8.53881	47.0809	171.739	9.02569	3.14364	2.71832	1.48869	6.80667	3.46715	1.49896
LOC105369614	29.7839	-2.73191	0.679492	-4.02051	5.80718e-05	0.00185463	17.0776	3.44494	10.2361	38.3592	78.591	84.268	24.5634	21.2708	9.53467	10.4927
IGHA1	14.93	6.02236	1.49784	4.02069	5.80272e-05	0.00185463	102.466	40.191	3.41204	1.12821	0	1.35916	0.744346	0	0	0
RXRA	98.4838	1.85899	0.462611	4.01848	5.85744e-05	0.00186506	139.467	203.252	267.277	57.5388	38.5096	73.3947	91.5545	37.4367	32.938	43.47
ATP6V0E2	347.288	-1.12898	0.281152	-4.01556	5.93038e-05	0.00188263	142.313	238.849	166.053	417.438	480.191	299.016	416.089	424.566	472.4	415.963
MYB	163.522	1.82655	0.45559	4.0092	6.09247e-05	0.00192831	429.787	388.13	218.371	41.7438	164.255	84.268	96.7649	56.155	87.5456	68.2029
SLC25A39	777.108	-0.836603	0.208917	-4.00448	6.21546e-05	0.00196138	452.557	601.717	487.922	972.518	978.458	803.264	851.531	827.861	954.334	840.919
TBC1D10C	1071.93	-1.11394	0.278395	-4.00128	6.30019e-05	0.00198222	489.558	716.548	515.218	1528.73	921.087	1278.97	960.206	1353.68	1484.81	1470.48
REX1BD	1006.2	-0.812912	0.203211	-4.00034	6.32511e-05	0.00198418	677.412	661.429	590.283	1044.72	1112.85	1231.4	1017.52	1100.13	1324.45	1301.85
DAPK1	19.2939	4.02412	1.0063	3.99893	6.36285e-05	0.00199013	17.0776	117.128	22.7469	0	3.14364	6.79581	6.69911	2.5525	7.80109	8.99379
SLAMF6	226.074	-1.23862	0.309927	-3.99649	6.42885e-05	0.00200486	113.851	141.243	96.6745	227.899	297.86	304.452	207.672	367.56	270.438	233.089
CCDC34	429.63	-1.45169	0.363943	-3.9888	6.64083e-05	0.00205885	126.659	298.562	219.508	485.131	412.603	871.222	439.908	535.174	536.542	370.994
PICALM	325.314	1.24393	0.311813	3.98935	6.62544e-05	0.00205885	535.099	529.373	461.763	249.335	139.106	258.241	219.582	267.162	226.232	367.246
VPS35L	196.737	-1.0881	0.272895	-3.98726	6.68397e-05	0.00206018	119.543	117.128	146.718	254.976	315.936	243.29	232.98	196.543	171.624	168.633
NDUFV2.AS1	26.1699	2.20209	0.552233	3.9876	6.67452e-05	0.00206018	55.5023	62.009	61.4167	19.1796	12.5746	6.79581	8.93215	11.9117	12.135	11.2422
NCAPD3	949.009	-1.10611	0.277558	-3.98516	6.74352e-05	0.00207251	539.368	637.314	444.703	1185.75	1169.43	1134.9	960.206	868.701	1611.36	938.352
WDR33	584.952	0.885331	0.222477	3.97943	6.90796e-05	0.00211691	772.762	756.739	892.817	507.695	458.186	343.868	554.537	547.937	477.6	537.379
PPP2R5C	1536.21	0.854497	0.214852	3.97714	6.97484e-05	0.00213125	2669.8	2226.58	2170.06	1532.11	1230.74	1144.41	1036.13	1146.07	1260.31	945.846
CSTF2T	237.889	-1.17159	0.29466	-3.97605	7.00681e-05	0.00213486	153.699	86.1235	155.817	257.232	310.435	322.121	323.046	258.653	242.701	269.064
NABP1	143.836	-1.46798	0.369776	-3.96992	7.1896e-05	0.00218428	62.6179	83.8269	118.284	209.847	235.773	289.501	101.975	78.2767	163.823	94.4347
SNW1	493.953	0.9427	0.237595	3.96768	7.2576e-05	0.00219864	600.563	714.251	890.543	384.72	414.175	347.945	441.397	435.627	364.051	346.261
CAST	1571.11	0.909516	0.229597	3.96136	7.45231e-05	0.00225119	2632.8	2213.95	2524.91	1374.16	1134.07	1417.61	1208.07	1083.96	818.248	1303.35
BATF	1644.72	1.51621	0.383194	3.95676	7.59717e-05	0.00228843	2036.51	2999.4	2671.63	828.107	1053.12	812.779	567.936	1474.5	1790.78	2212.47
MT1X	40.3694	2.28201	0.576965	3.95519	7.6473e-05	0.00229701	52.656	107.942	67.1035	15.795	24.3632	5.43665	40.1947	28.9284	20.8029	40.472
TMEM106B	244.154	-1.5018	0.379877	-3.95338	7.70555e-05	0.00230797	189.277	118.276	93.2625	303.489	380.381	448.523	352.82	197.393	143.02	215.101
DISC1	32.0651	-3.21107	0.812417	-3.95248	7.73441e-05	0.00230853	18.5008	0	4.54939	84.6158	42.4392	80.1905	23.8191	22.1217	34.6715	9.74327
CCDC74A	49.5778	2.12222	0.537002	3.95197	7.75099e-05	0.00230853	106.735	137.798	113.735	23.6924	27.5069	31.2607	11.9095	25.525	13.8686	3.74741
RBMS1	561.222	1.15678	0.293089	3.94686	7.91844e-05	0.0023518	1007.58	886.498	887.131	366.669	370.95	511.045	487.546	505.395	262.637	326.774
DCXR	379.68	-1.04102	0.264036	-3.9427	8.05693e-05	0.00238625	167.93	250.332	237.706	474.977	353.66	525.995	410.134	409.251	514.872	451.938
NDEL1	552.265	0.755332	0.191673	3.94074	8.1231e-05	0.00239914	775.608	699.323	779.083	403.9	473.904	456.678	474.892	518.158	468.932	472.174
ADGRL1	76.3549	-1.64221	0.416969	-3.93846	8.20057e-05	0.00241529	58.3485	33.3011	32.9831	137.642	83.3065	167.177	74.4346	68.0667	58.0748	50.2153
SLC25A35	81.5838	-1.52602	0.387675	-3.93634	8.27327e-05	0.00242996	35.5784	49.3775	37.5324	168.103	95.8811	89.7047	75.1789	89.3376	97.9471	77.1967
MYADM	473.761	2.02203	0.513836	3.93517	8.31387e-05	0.00243514	278.934	1406.68	1426.23	347.489	139.892	279.987	218.093	108.907	254.836	276.559
MAPKAPK3	1613.07	-1.17111	0.297674	-3.93422	8.34672e-05	0.00243802	831.111	675.209	1054.32	2376.01	1510.52	1881.08	1895.1	1261.79	2134.03	2511.51
N4BP3	92.5633	2.13825	0.543943	3.93102	8.45846e-05	0.00246387	176.469	194.065	279.787	40.6156	28.2928	80.1905	61.0363	11.9117	22.5365	30.7288
LAIR1	344.147	-1.8891	0.48087	-3.92851	8.54733e-05	0.00248294	112.428	264.112	87.5757	442.259	604.365	674.144	285.084	255.25	142.153	574.103
MUC12.AS1	106.781	1.91243	0.486913	3.92766	8.57777e-05	0.00248497	156.545	268.705	102.361	50.7695	47.1546	42.134	91.5545	106.354	43.3394	158.89
TMC8	1153.33	-1.31286	0.334559	-3.92416	8.70344e-05	0.00251451	448.287	655.687	644.876	2126.68	994.962	1225.96	1018.26	1099.28	1876.6	1442.75
P2RY8	837.279	1.23271	0.314195	3.92338	8.73136e-05	0.00251572	1111.47	1233.29	1344.34	572.003	418.89	580.362	445.863	1130.76	726.369	809.441
TNFAIP3	1883.25	1.46966	0.374736	3.92185	8.78702e-05	0.0025249	3264.67	4564.55	2660.25	2096.22	1000.46	690.454	912.568	912.945	1362.59	1367.8
FOXP3	107.54	2.145	0.547121	3.92053	8.83545e-05	0.00253195	304.551	84.9752	246.804	63.1798	60.5151	19.0283	81.878	96.1442	82.3449	35.9751
PCK2	300.624	-1.2559	0.32073	-3.91577	9.01177e-05	0.00257552	120.966	151.577	260.452	454.669	488.05	331.635	298.483	321.615	333.713	245.081
RHPN1	112.402	-1.7943	0.458506	-3.91336	9.10211e-05	0.00258739	62.6179	45.9326	29.571	199.693	132.033	145.43	96.7649	85.0834	227.965	98.9316
ARIH1	128.827	1.46555	0.374445	3.91394	9.08036e-05	0.00258739	224.855	182.582	229.744	66.5645	95.0951	67.9581	80.3893	156.553	67.6095	116.919
CDKN2D	3039.55	-1.05637	0.270195	-3.90965	9.24306e-05	0.00262043	1438.79	2408.01	1824.3	4660.64	3064.26	4073.41	3170.17	2756.7	4146.72	2852.53
CD79B	387.48	-1.25318	0.320796	-3.90646	9.36566e-05	0.00264811	257.587	161.912	154.679	573.131	301.004	493.376	375.15	564.954	475.867	517.143
NEK1	79.38	1.97127	0.5049	3.90427	9.45101e-05	0.00266513	223.432	140.094	137.619	31.5899	30.6505	66.5989	50.6155	39.1384	15.6022	58.4596
NUCKS1	2157.59	-0.864545	0.221531	-3.90259	9.51695e-05	0.00267463	1753.3	1724.77	1495.61	2515.91	2767.19	3774.39	2182.42	1818.23	1853.19	1690.83
ATP6V0D1.DT	120.838	-1.49471	0.383089	-3.90173	9.55076e-05	0.00267463	79.6955	66.6022	50.0433	143.283	135.962	274.551	96.7649	122.52	143.02	95.9337
SERPINB8	80.1439	2.34991	0.602311	3.90149	9.56037e-05	0.00267463	95.35	226.218	161.503	23.6924	57.3715	12.2325	88.5771	76.575	32.938	26.9814
VOPP1	137.26	1.50682	0.386719	3.89643	9.76204e-05	0.00272237	220.586	352.532	130.795	74.4619	99.0247	73.3947	110.907	85.9342	128.285	96.6832
SLC38A10	627.271	-0.863641	0.221714	-3.89529	9.80801e-05	0.00272237	388.516	431.766	319.594	718.67	716.75	637.447	715.316	655.993	831.25	857.408
SAMHD1	2524.75	-1.31811	0.338331	-3.89591	9.78299e-05	0.00272237	1158.43	1298.74	1488.79	3022.48	2588	4231.07	4006.07	2428.28	1497.81	3527.81
RANBP9	831.279	1.15707	0.297118	3.89431	9.84787e-05	0.00272629	896.575	1964.77	1053.18	627.285	607.509	520.559	764.443	590.479	639.69	648.302
REEP5	1289.24	1.13891	0.292557	3.89296	9.9027e-05	0.00273433	2037.93	1481.32	1884.58	875.492	850.355	727.151	783.796	1753.57	1114.69	1383.54
LRRFIP1	5679.55	1.02552	0.263476	3.89229	9.93004e-05	0.00273476	5275.56	9991.48	10129.2	3554.99	4188.12	4733.96	4638.02	4934.84	4382.48	4966.82
KLF2	2291.07	-1.13896	0.292683	-3.89144	9.9653e-05	0.00273736	1115.74	1140.28	1859.56	3480.53	2042.58	3544.69	2412.42	2158.57	2159.17	2997.18
ZC4H2	103.136	-1.35962	0.349837	-3.88645	0.000101722	0.00278697	82.5418	63.1573	42.0818	138.77	186.261	153.585	99.7423	93.5917	99.6807	71.9503
NSMAF	233.537	1.36382	0.351158	3.88377	0.000102851	0.00281064	465.365	310.045	470.862	151.18	122.602	212.029	163.756	216.112	105.748	117.669
AAK1	1105.16	0.729757	0.188348	3.87452	0.000106835	0.002912	1640.87	1561.71	1466.04	936.415	973.743	903.842	801.66	843.176	1037.55	886.637
TSPAN2	71.5496	2.37877	0.614399	3.87171	0.000108074	0.00293822	139.467	266.409	64.8288	44.0002	29.8646	16.3099	73.6902	20.42	37.2719	23.2339
NDFIP1	1245.71	1.14147	0.294932	3.87027	0.000108714	0.00294806	1568.29	2481.51	1616.17	778.466	1011.47	777.44	988.491	917.199	802.646	1515.45
SMIM3	906.579	1.12368	0.290422	3.86914	0.000109219	0.00295421	959.193	1716.73	1620.72	601.336	722.252	648.32	728.714	936.768	565.146	566.608
DOCK8	1360.74	-0.769441	0.199233	-3.86201	0.000112459	0.00303409	1036.04	910.613	1036.12	1866.06	1419.35	1800.89	1524.42	1431.95	1284.58	1297.35
AKT3	208.509	1.19137	0.308975	3.85587	0.00011532	0.00309706	287.473	370.905	246.804	122.975	133.605	139.994	128.772	233.979	227.965	192.617
CIDEB	143.935	-1.20737	0.313135	-3.85575	0.000115377	0.00309706	91.0806	86.1235	70.5155	241.437	152.467	178.05	180.876	125.923	146.487	166.385
LRRC8C	123.534	1.26327	0.32769	3.85507	0.000115696	0.00309779	166.507	238.849	192.212	92.5133	60.5151	97.8596	83.3667	117.415	101.414	84.6915
CIT	224.881	-1.43053	0.371411	-3.8516	0.000117347	0.00312621	92.5038	151.577	117.147	306.873	245.99	424.058	308.903	174.421	283.44	143.901
SMOX	62.3629	2.41242	0.626268	3.85205	0.000117133	0.00312621	128.082	169.95	70.5155	13.5385	40.8673	13.5916	14.1426	74.0225	44.2062	54.7122
PSRC1	107.043	-1.4958	0.389384	-3.84145	0.000122309	0.00321371	39.8478	71.1955	59.142	189.539	119.458	173.973	117.607	76.575	142.153	80.9441
TRAT1	624.434	1.97887	0.515174	3.84117	0.00012245	0.00321371	1406.06	539.708	1373.92	329.438	220.841	292.22	200.229	1143.52	350.182	388.232
FAM241A	261.484	1.47307	0.383399	3.84213	0.000121971	0.00321371	325.898	573.009	367.363	93.6415	234.201	126.402	167.478	191.438	295.575	239.834
PTK2B	364.017	-0.977263	0.254216	-3.84422	0.000120938	0.00321371	204.931	172.247	247.942	490.772	406.316	332.995	391.526	465.406	449.863	478.17
MT1E	811.986	2.83811	0.738659	3.84225	0.000121914	0.00321371	1124.28	2111.75	3065.15	371.181	389.811	119.606	160.034	83.3817	182.026	512.646
B3GNT9	222.733	-1.24341	0.323624	-3.84213	0.000121971	0.00321371	130.928	96.4584	95.5371	213.232	224.77	326.199	191.297	347.14	320.712	281.056
NFAT5	176.704	1.24229	0.323602	3.83893	0.000123571	0.00323513	263.28	297.413	387.835	101.539	184.689	112.81	118.351	90.1884	118.75	92.1863
SPIRE1	28.259	3.21363	0.838088	3.83447	0.000125835	0.00328627	74.003	112.535	31.8457	3.38463	18.8618	0	9.67649	8.50834	9.53467	14.2402
GNG2	893.839	1.12265	0.292888	3.83302	0.000126579	0.00329757	1021.81	1588.12	1608.21	623.901	572.929	742.102	885.771	702.789	445.529	747.234
DENND1C	718.252	-0.834463	0.217906	-3.82946	0.000128426	0.0033375	478.173	431.766	478.823	1015.39	749.758	710.841	778.585	778.513	881.524	879.142
APBB1	142.178	-1.37463	0.359115	-3.82784	0.00012927	0.00335123	44.1172	80.382	75.0649	144.411	152.467	224.262	155.568	130.178	200.228	215.101
IGFBP4	131.434	-1.81587	0.474484	-3.82703	0.000129697	0.00335409	46.9634	20.6697	102.361	208.719	148.537	243.29	177.154	118.266	107.482	140.903
SIPA1	431.331	-1.68269	0.439822	-3.82583	0.00013033	0.00336227	281.781	128.611	98.9492	688.209	383.524	559.975	276.897	439.03	787.044	669.288
TAX1BP1	525.798	1.09264	0.285862	3.82226	0.000132233	0.00340307	777.032	649.946	901.916	320.412	396.099	375.129	333.467	657.695	427.327	418.96
SLC35F3	178.523	-1.62461	0.425604	-3.81719	0.000134982	0.0034654	109.581	31.0045	47.7686	172.616	153.253	251.445	297.738	296.941	193.294	231.59
MIR22HG	260.791	2.07716	0.545639	3.80684	0.000140753	0.00360485	324.475	511	486.784	146.667	95.8811	70.6764	252.333	402.444	43.3394	274.31
PPTC7	152.917	1.63796	0.431789	3.79344	0.000148577	0.00379605	239.087	156.171	390.11	59.7952	63.6587	130.479	110.907	174.421	93.6131	110.923
MED13L	133.967	1.14824	0.302934	3.79039	0.000150411	0.00383366	222.009	218.18	247.942	115.078	80.1628	116.888	77.4119	102.951	67.6095	91.4368
ZBTB32	204.599	1.72345	0.455287	3.78542	0.00015345	0.00390175	138.044	134.353	453.801	57.5388	66.8024	96.5005	210.65	265.46	282.573	340.265
SPAG1	66.4407	1.97076	0.520729	3.78462	0.000153943	0.00390493	88.2344	125.166	172.877	18.0514	59.7292	19.0283	55.0816	51.05	29.4708	45.7184
CFLAR	1665.13	1.04245	0.275844	3.77914	0.000157371	0.00397288	1907	2605.52	2833.13	1279.39	1381.63	903.842	984.769	1494.92	1656.43	1604.64
RALGAPB	97.7352	1.21125	0.320495	3.77931	0.000157261	0.00397288	169.353	148.132	131.932	59.7952	61.301	73.3947	100.487	87.6359	65.8759	79.4451
KLHL21	321.161	1.26316	0.334328	3.7782	0.000157968	0.00397846	392.785	652.242	574.36	260.617	259.35	153.585	192.041	164.211	306.843	255.573
FAM78A	624.443	-1.04094	0.275917	-3.77267	0.000161512	0.00405809	498.097	349.087	363.951	852.928	737.97	899.765	605.153	489.229	882.39	565.859
NCOA3	284.883	1.16707	0.309543	3.7703	0.000163054	0.0040775	375.708	385.833	524.317	147.796	231.058	193.001	204.695	266.311	188.093	332.021
ASF1B	471.804	-1.40032	0.371405	-3.77034	0.000163028	0.0040775	133.775	344.494	209.272	514.464	637.373	665.989	537.418	469.66	833.85	371.743
ING3	197.468	1.54989	0.411177	3.76941	0.000163634	0.00408237	180.738	408.8	434.467	102.667	144.607	101.937	189.808	193.99	135.219	82.443
ARHGEF11	48.2445	-3.00972	0.799971	-3.76229	0.000168364	0.00418071	17.0776	0	11.3735	97.0261	23.5773	106.015	75.1789	49.3484	23.4033	79.4451
ENSG00000235859	187.657	1.20808	0.321071	3.76264	0.000168127	0.00418071	261.857	357.126	252.491	160.206	106.098	111.451	160.034	196.543	162.089	108.675
C2orf76	57.5509	1.76734	0.4699	3.76109	0.000169177	0.00419107	113.851	136.649	95.5371	19.1796	55.0137	25.8241	35.7286	37.4367	33.8047	22.4845
ZBTB43	238.796	1.49596	0.398111	3.75763	0.000171529	0.00423945	202.085	527.076	631.228	132.001	196.478	153.585	168.966	95.2934	134.352	146.898
MRPL57	3074.78	-0.758666	0.202053	-3.75478	0.000173494	0.00427805	2244.28	2038.26	1649.15	3433.15	3333.05	3267.42	3110.62	3726.65	4186.59	3758.65
CD80	53.9029	2.41429	0.644005	3.74887	0.000177634	0.00436995	25.6164	125.166	171.739	16.9232	15.7182	28.5424	25.3077	67.2159	32.0712	30.7288
CLIC5	57.5503	2.33921	0.625094	3.74217	0.000182437	0.00447774	76.8493	241.146	87.5757	31.5899	20.4337	28.5424	6.69911	23.8233	41.6058	17.2381
NCKIPSD	139.213	-1.52768	0.409014	-3.73502	0.000187697	0.00459619	76.8493	48.2292	60.2794	203.078	117.887	213.388	148.869	129.327	271.305	122.915
NGDN	423.829	0.89608	0.240003	3.73363	0.000188743	0.00461115	539.368	563.822	757.473	298.976	354.446	346.586	404.18	351.394	315.511	306.538
MRPL47	115.354	2.50392	0.671209	3.73047	0.000191126	0.00465865	179.315	86.1235	284.337	42.872	24.3632	29.9016	54.3372	334.378	57.208	60.708
ECHDC2	712.283	-1.19594	0.320738	-3.72872	0.000192456	0.0046696	384.246	468.512	341.204	1265.85	880.22	588.517	551.56	744.48	962.135	936.103
IQGAP1	1452.94	1.08077	0.289842	3.72884	0.000192366	0.0046696	1731.95	2094.52	2893.41	998.467	1195.37	982.674	1039.85	1668.49	1052.28	872.397
SUCLG2	247.765	-1.28065	0.344122	-3.72151	0.000198038	0.00479405	128.082	188.323	116.009	344.104	267.209	441.727	358.03	209.305	182.026	242.832
HYI	198.133	-1.46469	0.39364	-3.7209	0.000198512	0.00479459	89.6575	151.577	67.1035	298.976	291.573	260.959	172.688	150.598	336.314	161.888
UPP1	1923.97	1.14929	0.309065	3.71861	0.000200324	0.00482734	3620.45	1685.72	3769.17	1429.44	1162.36	1500.51	1552.7	1497.47	1162.36	1859.47
TXNRD1	2197.26	1.51064	0.406303	3.71802	0.000200793	0.00482769	2185.93	2076.15	5242.03	963.492	1291.25	1080.53	2963.98	3303.79	1529.88	1335.58
SMIM13	189.989	1.16532	0.31352	3.71689	0.000201687	0.00483822	194.969	369.757	236.568	135.385	118.672	103.296	178.643	215.261	190.693	156.642
TMEM87A	202.152	1.30514	0.351404	3.71407	0.000203955	0.00488158	253.318	417.986	329.831	101.539	135.962	168.536	194.274	170.167	91.0128	158.89
SNHG17	292.338	1.20189	0.323669	3.71333	0.000204553	0.00488486	505.213	281.337	597.107	201.95	168.185	232.417	221.071	179.526	276.505	260.07
CENPP	196.409	-1.30509	0.351726	-3.71052	0.000206834	0.00492822	74.003	159.616	98.9492	297.848	289.215	236.494	202.462	145.493	275.639	184.373
SMPD3	242.254	-3.47533	0.937107	-3.70857	0.000208434	0.00495521	25.6164	45.9326	56.8673	587.798	365.448	477.066	637.904	78.2767	44.2062	103.429
C11orf21	160.255	-1.9594	0.528554	-3.7071	0.000209649	0.00497296	42.694	56.2674	62.5541	308.002	51.0842	271.832	215.116	290.134	148.221	156.642
TDRD9	15.5574	-5.192	1.40271	-3.70139	0.000214418	0.00507471	0	0	1.13735	7.89748	21.2196	19.0283	23.8191	25.525	44.2062	12.7412
FAHD2B	122.241	-1.88351	0.508971	-3.70063	0.000215067	0.00507874	66.8873	51.6741	9.09878	142.155	179.973	145.43	129.516	165.913	214.097	117.669
SIGIRR	615.556	-0.968608	0.262031	-3.69655	0.000218553	0.00513817	391.362	393.872	348.028	880.005	579.216	759.771	530.718	699.385	891.925	681.279
ENSG00000272888	2661.98	1.01455	0.274423	3.69703	0.00021814	0.00513817	3627.57	4635.74	4325.33	2002.57	1673.2	2557.94	1739.54	1912.67	1427.6	2717.62
MXI1	248.02	1.74555	0.472289	3.69593	0.000219081	0.00513918	767.07	414.541	352.578	85.744	93.5233	279.987	91.5545	103.802	187.226	104.178
INSIG1	1156.25	1.60923	0.436015	3.69077	0.000223575	0.00523303	1208.24	2362.08	2209.87	488.515	532.061	875.3	513.598	725.761	1893.07	753.979
PSPC1	235.476	0.886794	0.240558	3.6864	0.00022745	0.00531202	347.245	313.49	412.857	176.001	205.908	198.438	177.154	169.316	159.489	194.865
WAC	534.483	1.12711	0.305919	3.68435	0.000229289	0.0053432	717.26	754.442	1030.44	396.002	330.868	419.981	342.399	626.214	300.776	426.455
PCYOX1L	206.263	-1.30861	0.355806	-3.67787	0.000235192	0.00546872	167.93	97.6067	80.7516	236.924	253.063	365.614	184.598	161.658	246.168	268.315
GMDS	249.498	-1.04413	0.284682	-3.6677	0.00024474	0.00566589	135.198	134.353	156.954	269.642	270.353	341.15	329.001	273.118	214.963	370.244
OIP5.AS1	1129.51	-0.937124	0.255477	-3.66814	0.000244321	0.00566589	987.656	713.103	617.579	1244.42	1600.9	1590.22	1430.63	1088.22	982.071	1040.28
OAS3	756.206	-2.95852	0.806918	-3.66645	0.000245941	0.0056813	153.699	117.128	151.267	724.311	1821.74	733.947	2313.43	265.46	344.982	936.103
PREB	477.79	-0.818355	0.223326	-3.66439	0.000247924	0.00571465	354.361	279.04	283.199	561.849	505.34	547.742	584.311	462.003	582.482	617.573
ENSG00000279369	330.362	-1.07744	0.294259	-3.66155	0.000250689	0.00576585	254.741	231.959	153.542	436.618	382.738	531.432	421.3	332.676	256.569	302.041
PARVG	373.013	-0.802315	0.219353	-3.65765	0.000254541	0.00584177	277.511	226.218	279.787	503.182	425.177	437.65	436.931	370.964	398.723	373.992
KDSR	578.501	1.03419	0.282792	3.65706	0.000255124	0.00584251	1018.96	808.413	855.285	291.078	525.774	492.016	369.94	547.937	488.869	386.733
SERAC1	76.9092	1.58901	0.434901	3.65374	0.000258452	0.00589326	139.467	153.874	163.778	22.5642	77.8051	50.289	38.706	32.3317	46.8066	43.47
ENSG00000272841	15.8701	3.71047	1.01544	3.65405	0.000258137	0.00589326	15.6545	79.2337	20.4722	1.12821	4.71546	2.71832	5.95476	4.25417	4.33394	20.236
STOM	142.64	-1.24318	0.341112	-3.64448	0.00026793	0.00609628	44.1172	79.2337	70.5155	122.975	146.179	193.001	149.613	227.173	200.228	193.366
TRPM2	62.7271	-1.86283	0.511233	-3.64381	0.000268636	0.00609925	29.8858	21.818	20.4722	139.898	60.5151	61.1623	40.939	70.6192	104.015	77.9461
FRMD4B	270.773	1.71182	0.469966	3.64243	0.00027008	0.00610677	653.219	169.95	473.136	80.103	146.965	168.536	183.853	180.377	251.369	400.223
CEP41	64.0033	-1.67998	0.46124	-3.64232	0.000270192	0.00610677	41.2709	18.373	25.0216	120.719	72.3037	76.113	77.4119	94.4426	47.6734	66.7039
PPP5C	319.127	-0.873351	0.23981	-3.64184	0.000270695	0.00610677	163.66	194.065	214.959	372.31	362.305	315.325	401.947	335.229	378.786	452.687
OTULIN	394.309	0.819607	0.225245	3.63873	0.000273981	0.00616778	502.367	582.195	605.069	332.822	329.296	294.938	267.22	311.405	352.783	364.998
ADAT1	218.107	-1.07315	0.294992	-3.63792	0.000274854	0.00617432	146.583	132.056	108.048	232.411	283.714	296.297	273.175	238.233	298.175	172.381
ARHGEF9	121.97	-1.41786	0.389917	-3.63632	0.000276559	0.00617857	98.1963	36.746	52.318	191.796	142.25	163.099	114.629	154.001	159.489	107.176
CHRNA6	82.3168	2.18052	0.599707	3.63598	0.00027693	0.00617857	172.199	321.528	69.3782	29.3335	55.0137	39.4157	52.8485	11.9117	46.8066	24.7329
UNC93B1	48.6463	-1.83134	0.503849	-3.6347	0.000278302	0.00617857	21.347	18.373	23.8843	97.0261	66.8024	62.5214	62.525	23.8233	44.2062	65.9544
ANKLE2	696.425	0.828465	0.227881	3.63551	0.000277426	0.00617857	858.15	1073.67	1046.36	617.131	543.85	516.481	495.734	493.484	677.828	641.557
RBL2	645.564	-1.11774	0.307391	-3.6362	0.000276685	0.00617857	523.714	421.431	230.881	865.338	738.756	945.976	816.547	613.451	547.81	751.731
YPEL2	73.6816	1.68491	0.46359	3.63448	0.00027854	0.00617857	123.813	141.243	174.014	56.4106	34.5801	46.2115	16.3756	54.4534	53.7409	35.9751
SPAG9	280.96	0.966137	0.26623	3.62896	0.000284568	0.00629911	348.668	523.631	470.862	204.206	226.342	258.241	168.966	240.786	182.026	185.872
ENSG00000274818	20.7176	2.95239	0.814443	3.62504	0.00028892	0.00638211	31.309	73.4921	34.1204	4.51284	5.50137	8.15497	23.0747	16.1658	2.60036	8.2443
ENSG00000240350	58.0316	3.23912	0.894359	3.62172	0.000292647	0.00644841	132.352	52.8224	86.4384	7.89748	14.9323	5.43665	5.21042	28.9284	202.828	43.47
PRDM8	451.99	1.46771	0.4053	3.62129	0.000293137	0.00644841	421.248	606.31	665.348	218.873	183.117	210.67	206.928	498.589	770.575	738.24
ADGRE5	4233.56	1.38401	0.382266	3.62055	0.000293976	0.00645347	5745.2	8490.63	7645.25	4015.3	1936.48	2432.9	1702.32	1959.47	4105.98	4302.03
PHLDA2	643.005	1.69298	0.468009	3.61741	0.000297567	0.0065188	1151.32	731.476	898.504	261.745	381.166	216.107	948.296	432.224	234.033	1175.19
OSBPL3	377.885	1.08468	0.299912	3.61666	0.000298427	0.00652417	536.522	361.719	764.297	294.463	235.773	254.163	358.775	331.825	269.571	371.743
S100A10	4811.64	0.979913	0.271291	3.61203	0.000303811	0.00660105	7676.39	5415.45	7115.24	4524.13	2242.2	3480.81	3884.74	4777.43	4183.12	4816.92
TEDC2	146.706	-1.22519	0.339193	-3.61209	0.000303743	0.00660105	65.4642	103.348	58.0047	210.975	139.106	182.128	198.74	145.493	207.162	156.642
NMRAL1	473.731	-0.889474	0.246246	-3.61213	0.000303686	0.00660105	288.896	306.6	274.101	618.26	488.836	504.249	486.802	462.003	701.232	606.331
SLC41A2	28.9625	2.94723	0.816354	3.61023	0.000305926	0.00663341	61.1948	117.128	34.1204	1.12821	21.2196	4.07748	9.67649	20.42	8.66788	11.9917
ENSG00000225489	14.6513	-4.31693	1.19728	-3.60562	0.000311404	0.00673839	5.69254	0	0	9.02569	20.4337	76.113	5.95476	11.9117	12.135	5.24637
SYTL1	836.793	-1.27777	0.35465	-3.60292	0.000314663	0.00679505	426.94	519.038	427.642	1696.83	602.793	1032.96	632.694	820.204	1069.62	1139.21
PARP3	63.1682	-1.54745	0.429884	-3.59969	0.000318602	0.00686614	28.4627	44.7842	27.2963	119.59	77.8051	97.8596	80.3893	39.9892	61.542	53.9627
EMD	535.617	0.797573	0.221934	3.59374	0.000325966	0.00698945	755.685	608.606	708.567	451.284	415.747	323.48	474.892	508.799	569.48	539.627
SEC61A2	133.713	1.33127	0.370468	3.59347	0.000326302	0.00698945	133.775	254.926	262.727	85.744	110.813	61.1623	108.674	83.3817	104.015	131.909
KLF5	37.0495	-2.80485	0.780483	-3.59374	0.000325968	0.00698945	5.69254	13.7798	12.5108	28.2053	47.1546	150.867	45.4051	32.3317	6.06752	28.4803
WAS	802.219	-0.719852	0.200371	-3.59259	0.000327408	0.006999	478.173	581.047	519.768	927.389	818.919	856.272	1024.96	1030.36	963.869	821.432
FMNL3	134.125	1.17338	0.326865	3.58981	0.000330922	0.00705989	206.355	200.955	197.898	75.5901	118.672	72.0356	87.0884	118.266	148.221	116.17
NDUFAF3	2649.47	-0.752257	0.209657	-3.58804	0.00033317	0.00709358	1844.38	1763.81	1405.76	2714.48	2925.16	2803.95	3540.11	2609.51	3669.98	3217.53
TMOD1	31.9813	2.60835	0.727551	3.5851	0.000336946	0.00715959	37.0015	84.9752	77.3396	13.5385	15.7182	2.71832	6.69911	28.9284	36.4051	16.4886
RPS6KA1	318.686	-0.881429	0.24595	-3.58377	0.000338665	0.00718173	226.278	169.95	181.976	358.771	400.814	301.734	329.001	405.848	421.259	391.23
IFITM1	1535.51	-1.53271	0.427992	-3.58116	0.000342074	0.00723954	1060.24	345.642	1045.22	1585.14	3021.04	2483.19	2247.92	1441.31	801.779	1323.59
PRNP	423.701	1.43488	0.400938	3.57882	0.000345152	0.00729013	424.094	1033.48	718.803	176.001	297.86	331.635	412.367	359.903	162.089	320.778
CUL3	174.326	1.18956	0.332566	3.5769	0.000347697	0.00730248	213.47	274.447	315.045	136.514	136.748	77.4722	156.313	189.736	121.35	122.166
CD83	161.137	1.79911	0.502848	3.57784	0.000346452	0.00730248	95.35	457.029	369.638	67.6927	78.591	119.606	163.756	98.6967	71.0766	89.9379
ABHD11	92.868	-1.11153	0.310818	-3.57616	0.000348674	0.00730248	52.656	49.3775	58.0047	116.206	102.954	127.761	104.953	95.2934	113.549	107.925
ENG	114.628	-1.99785	0.558718	-3.57578	0.00034918	0.00730248	61.1948	20.6697	26.159	185.027	155.61	86.9863	99.7423	70.6192	290.374	149.896
IFI35	472.976	-1.27916	0.357685	-3.57622	0.000348595	0.00730248	257.587	187.175	208.134	434.361	759.189	387.361	865.674	548.788	370.985	710.509
RAB3GAP1	233.449	0.982892	0.274961	3.57466	0.000350686	0.00730532	375.708	385.833	400.346	183.898	220.841	182.128	186.086	121.669	165.557	112.422
HLF	26.189	3.16872	0.886441	3.57465	0.000350694	0.00730532	58.3485	99.9033	42.0818	6.76927	11.0027	4.07748	11.1652	6.80667	0	21.735
HBS1L	142.032	1.2451	0.348387	3.57388	0.000351727	0.00730904	170.776	289.375	254.766	77.8466	136.748	85.6272	127.283	91.8901	84.0785	101.93
TMEM141	251.054	-1.21191	0.339139	-3.57349	0.000352251	0.00730904	99.6194	113.683	176.289	346.361	209.052	350.664	228.514	306.3	395.255	284.803
ENSG00000231194	14.9453	5.55617	1.55533	3.57234	0.000353804	0.00732067	11.3851	17.2247	77.3396	1.12821	0	1.35916	1.48869	1.70167	2.60036	35.2257
CHCHD10	881.406	-0.932865	0.261156	-3.57205	0.000354193	0.00732067	414.132	730.328	562.987	1225.24	1149.79	886.173	1098.65	815.099	954.334	977.325
MIR4435.2HG	270.659	1.12977	0.316766	3.56657	0.000361686	0.00744652	361.476	362.867	392.385	169.232	129.675	213.388	220.326	382.024	194.161	281.056
SH3BP1	512.469	-1.08397	0.303885	-3.56705	0.000361021	0.00744652	284.627	254.926	141.031	596.824	411.817	432.213	583.567	809.143	807.847	802.695
OCIAD2	1832.32	1.07588	0.301819	3.56466	0.000364332	0.00746853	3335.83	2064.67	2465.77	1512.93	1435.86	780.159	1647.98	2164.52	1478.74	1436.76
NCKAP1L	1205.56	-0.73	0.204773	-3.56493	0.000363951	0.00746853	888.036	780.853	896.229	1506.16	1379.27	1368.68	1095.68	1199.68	1506.48	1434.51
ENSG00000262823	34.2987	-2.30919	0.64787	-3.56427	0.000364868	0.00746853	19.9239	5.74157	5.68673	71.0773	40.0814	40.7748	24.5634	50.1992	57.208	27.7308
IRF2BP2	1856.33	1.19354	0.33533	3.55929	0.00037186	0.00751016	4592.46	2731.84	2217.83	1860.42	1068.05	1243.63	1604.06	825.309	1193.57	1226.15
TBC1D5	340.243	-0.859566	0.241484	-3.55951	0.000371543	0.00751016	210.624	210.141	229.744	407.284	403.172	369.692	435.442	469.66	340.648	326.025
LSG1	497.168	0.974008	0.273633	3.55955	0.000371495	0.00751016	741.453	647.649	822.302	329.438	449.541	345.227	461.494	413.505	273.905	487.163
SERINC1	1178.31	0.968807	0.27212	3.56022	0.000370548	0.00751016	1499.98	1968.21	1729.9	676.927	1156.07	820.934	866.418	1212.44	766.241	1086
WIPI2	920.988	0.832822	0.23387	3.56105	0.000369377	0.00751016	1314.98	1183.91	1289.75	787.491	690.815	648.32	599.198	999.73	827.783	867.9
ATP23	536.558	-0.824009	0.231464	-3.55999	0.00037087	0.00751016	374.284	411.096	336.655	585.542	599.65	803.264	659.49	520.71	554.744	520.141
STK24	1711.02	1.07295	0.301399	3.5599	0.000370992	0.00751016	2111.93	3246.28	2324.74	1060.52	1180.44	1412.17	1677.01	1202.23	933.531	1961.39
BRD1	403.11	0.866325	0.243567	3.55682	0.000375371	0.00756664	641.834	543.152	593.695	381.335	256.207	339.79	264.243	313.958	342.381	354.505
DENND2D	591.605	-1.26652	0.356198	-3.55568	0.000377007	0.00758521	398.478	359.422	249.079	914.979	784.338	721.715	814.314	285.88	762.774	625.068
IL16	1664.75	-1.09281	0.307467	-3.55424	0.000379072	0.00761231	1639.45	830.231	804.104	2715.6	2196.62	2065.93	1683.71	1233.71	1991.88	1486.22
RPS6KA2	21.2337	-3.32916	0.937844	-3.5498	0.000385527	0.00772731	4.2694	4.59326	3.41204	48.5131	68.3742	5.43665	18.6086	13.6133	37.2719	8.2443
NHLRC3	178.792	-0.912073	0.257204	-3.54611	0.000390966	0.00782153	138.044	124.018	119.421	217.745	227.128	273.191	181.62	177.824	182.026	146.898
SLC12A8	23.7918	3.28992	0.928967	3.54148	0.000397887	0.007945	74.003	18.373	71.6529	4.51284	10.2168	1.35916	23.8191	1.70167	22.5365	9.74327
GRK6	356.223	-0.856952	0.242152	-3.5389	0.000401796	0.00800797	203.508	219.328	217.233	464.823	351.302	343.868	362.496	477.318	485.401	436.948
PMEPA1	55.3589	4.90641	1.38705	3.5373	0.000404238	0.00804154	167.93	238.849	112.597	7.89748	7.8591	1.35916	0	12.7625	4.33394	0
RNF149	796.606	0.652651	0.184798	3.5317	0.000412895	0.00819836	1164.12	1047.26	1037.26	619.388	740.327	705.405	654.28	683.22	688.23	626.567
ZNF101	191.024	-1.06441	0.301661	-3.52848	0.000417952	0.00828325	95.35	124.018	111.46	165.847	231.844	296.297	236.702	246.742	184.626	217.35
SNAI3	127.36	-1.42039	0.402695	-3.52721	0.000419966	0.00830764	65.4642	51.6741	59.142	181.642	113.957	176.691	90.8102	220.366	120.484	193.366
NAPG	197.489	1.14554	0.3253	3.52148	0.000429149	0.0084735	307.397	299.71	293.436	130.872	151.681	123.684	125.05	260.355	139.553	143.151
PPP2R2D	500.465	0.894811	0.254451	3.51663	0.000437062	0.0086137	566.408	809.561	837.087	479.49	329.296	383.284	390.037	343.737	416.058	449.689
STX11	489.255	1.03096	0.293307	3.51494	0.000439847	0.0086525	560.715	804.968	842.774	293.335	469.188	316.685	422.788	347.991	320.712	513.395
POLH	417.782	-0.914755	0.260675	-3.50918	0.000449494	0.0088259	323.052	311.193	262.727	559.593	426.749	706.764	331.234	433.074	441.195	382.236
ENSG00000279766	32.5275	2.36248	0.673843	3.50598	0.000454938	0.00889982	25.6164	84.9752	112.597	21.436	14.9323	6.79581	6.69911	17.0167	16.469	18.7371
C1RL	147.117	-1.50987	0.430619	-3.50627	0.000454434	0.00889982	128.082	37.8944	59.142	188.411	183.117	266.396	119.095	170.167	118.75	200.112
SMAD3	1328.24	0.90861	0.259228	3.50506	0.000456497	0.00891389	2177.4	1349.27	1721.94	883.389	899.867	1012.58	1552.7	1399.62	933.531	1352.07
ANXA6	1718.28	-1.01511	0.289792	-3.50288	0.000460252	0.0089629	712.991	1345.82	791.593	2118.78	1739.22	1905.54	1814.71	1823.34	2054.29	2876.51
PPP1R9B	429.556	-1.29788	0.370545	-3.50262	0.000460698	0.0089629	325.898	174.544	137.619	574.259	516.343	474.347	387.06	402.444	817.381	485.664
COX15	139.885	-1.27762	0.365026	-3.50008	0.000465122	0.0090324	74.003	96.4584	87.5757	163.591	214.554	248.727	189.064	99.5476	86.6788	138.654
MATN4	46.4032	-2.10848	0.602603	-3.49895	0.000467101	0.00905424	18.5008	11.4831	14.7855	63.1798	91.1656	36.6974	45.4051	24.6742	99.6807	58.4596
GIMAP8	105.724	-1.40909	0.402777	-3.49845	0.000467978	0.00905469	85.3881	53.9708	56.8673	129.744	175.258	214.748	123.561	50.1992	85.812	81.6935
SHMT1	359.849	-1.27987	0.365919	-3.49768	0.000469329	0.00906429	119.543	291.672	123.971	328.309	469.188	504.249	519.553	394.787	506.204	341.014
ENSG00000233609	31.4085	-2.2522	0.644003	-3.49718	0.000470198	0.00906455	5.69254	11.4831	15.9229	59.7952	45.5828	54.3665	29.0295	17.0167	57.208	17.9876
TMC6	1664.63	-1.09799	0.314737	-3.48859	0.000485579	0.0093441	920.768	1007.07	751.786	2286.88	1323.47	2127.09	1276.55	1791.01	2453.01	2708.63
AGTRAP	314.094	-1.22769	0.352352	-3.48428	0.000493462	0.00947859	170.776	126.315	203.585	443.387	406.316	322.121	199.485	499.439	435.995	333.52
AR	17.0706	-3.92737	1.1276	-3.48293	0.000495949	0.00950913	8.53881	0	1.13735	42.872	23.5773	74.7539	14.1426	1.70167	1.73358	2.24845
CXCL8	27.6186	4.38267	1.25938	3.48001	0.000501389	0.00957879	5.69254	14.9281	89.8504	0	4.71546	0	2.97738	39.9892	58.0748	59.9586
EIF5	1483.56	0.835868	0.240173	3.48027	0.000500899	0.00957879	1924.08	2102.56	2100.68	939.8	1335.26	1156.65	1500.6	1555.32	979.471	1241.14
ZBTB7B	338.265	-1.44587	0.415789	-3.47741	0.000506279	0.00965481	177.892	152.726	103.499	514.464	305.719	361.537	233.725	279.074	582.482	671.536
MSRB2	133.467	-1.34812	0.388062	-3.47398	0.000512803	0.00976166	55.5023	75.7887	56.8673	139.898	138.32	202.515	117.607	169.316	257.436	121.416
TMEM245	371.26	0.819567	0.235957	3.47337	0.000513966	0.00976628	476.75	522.483	547.064	287.694	238.131	353.382	317.836	298.643	303.376	367.246
KCNA3	127.159	-1.58919	0.457791	-3.47144	0.000517672	0.00981909	32.7321	41.3393	61.4167	80.103	218.483	108.733	119.84	173.57	265.237	170.132
GLIPR2	667.595	-1.31183	0.37828	-3.46788	0.00052459	0.00993255	296.012	392.723	394.659	1044.72	599.65	1047.91	1045.81	530.069	377.053	947.345
ICOS	772.519	1.4449	0.416784	3.46677	0.000526754	0.00993803	513.752	2207.06	1219.24	471.592	376.451	600.749	491.268	512.202	805.246	527.635
DUSP14	280.632	1.40286	0.404625	3.46706	0.000526192	0.00993803	364.322	291.672	718.803	159.078	235.773	123.684	330.489	233.979	155.155	193.366
RBPJ	976.621	0.964612	0.278801	3.45986	0.000540462	0.0101785	1149.89	1595.01	1729.9	551.695	1023.26	716.278	687.775	906.989	682.162	723.25
ZNF282	242.232	0.949019	0.274659	3.45526	0.000549767	0.0103354	287.473	254.926	359.402	174.873	167.399	123.684	214.372	287.582	256.569	296.045
WASF2	767.894	0.615783	0.178261	3.4544	0.000551527	0.0103502	946.385	995.588	982.668	644.208	597.292	668.707	660.979	710.446	719.434	753.229
TIPARP	162.672	1.97829	0.572823	3.45358	0.000553202	0.0103565	314.513	126.315	469.724	103.795	46.3687	81.5497	71.4572	236.532	46.8066	129.66
CCDC88C	688.113	0.674118	0.195211	3.45328	0.000553817	0.0103565	805.494	848.604	1014.51	599.08	512.414	562.693	637.16	611.75	661.359	628.066
TESC	691.791	-1.15266	0.334012	-3.45097	0.000558578	0.0104271	175.046	423.728	439.016	977.031	748.972	584.439	818.036	983.564	947.4	820.683
ZNF43	75.3129	-1.61562	0.468336	-3.4497	0.000561204	0.0104577	32.7321	58.564	40.9445	72.2055	160.326	173.973	76.6676	37.4367	59.8084	40.472
LGALS3BP	883.996	-1.56478	0.453728	-3.44872	0.000563244	0.0104633	523.714	381.24	445.84	1398.98	1504.23	1091.41	1576.52	250.145	722.035	945.846
PHETA2	39.1898	-2.05701	0.596558	-3.44814	0.000564465	0.0104633	7.11567	17.2247	13.6482	48.5131	50.2983	61.1623	43.9164	22.9725	41.6058	85.441
KLHDC7B	94.1044	-2.53421	0.734855	-3.44859	0.000563516	0.0104633	48.3866	18.373	19.3349	134.257	290.001	70.6764	235.213	50.1992	25.1369	49.4658
HPDL	41.9536	-1.63197	0.473641	-3.44558	0.000569838	0.0105445	14.2313	16.0764	22.7469	62.0516	54.2278	48.9298	69.9685	43.3925	45.9398	41.971
ECPAS	518.666	0.909634	0.264129	3.4439	0.000573383	0.0105916	778.455	660.281	683.546	445.643	392.955	289.501	473.404	352.245	553.011	557.615
ARHGAP4	736.347	-1.02791	0.298627	-3.4421	0.000577206	0.0106437	371.438	419.135	421.956	1168.83	642.875	661.912	792.728	729.165	1217.84	937.602
ADTRP	106.411	2.63376	0.765349	3.44125	0.000579041	0.010659	404.17	24.1146	254.766	30.4617	63.6587	14.9508	35.7286	118.266	91.0128	26.9814
SIK3	310.553	1.05084	0.306319	3.43053	0.000602398	0.0110305	381.4	385.833	557.3	256.104	205.123	178.05	200.229	304.599	375.319	261.569
N4BP1	950.09	1.0149	0.295823	3.43077	0.000601876	0.0110305	1231.01	1667.35	1372.78	687.081	958.811	464.833	947.552	616.855	688.23	866.401
SLC2A4RG	550.96	-0.971787	0.283313	-3.43009	0.000603387	0.0110305	313.09	422.58	319.594	766.055	475.476	831.807	547.838	567.506	751.505	514.145
MPND	128.85	-1.17302	0.341918	-3.43071	0.000602004	0.0110305	69.7336	75.7887	70.5155	148.924	139.892	199.797	104.208	139.537	203.695	136.406
DHX58	270.465	-1.79874	0.524682	-3.42824	0.000607509	0.0110868	229.125	39.0427	95.5371	443.387	542.278	274.551	449.585	217.813	157.755	255.573
ABCD3	89.5726	1.50413	0.438865	3.42733	0.000609556	0.011105	92.5038	179.137	111.46	31.5899	51.8701	51.6481	90.8102	126.774	52.0073	107.925
UXS1	238.616	0.828979	0.242227	3.42232	0.000620881	0.0112483	401.324	368.609	288.886	186.155	186.261	224.262	179.387	177.824	189.827	183.623
MREG	148.329	1.90562	0.556786	3.42253	0.000620412	0.0112483	81.1187	574.157	159.229	67.6927	89.5938	59.8031	92.2989	92.7409	104.015	162.638
LINC00243	44.4289	-1.80093	0.526497	-3.42059	0.000624847	0.0112483	18.5008	17.2247	22.7469	37.231	92.7374	73.3947	30.5182	39.9892	68.4763	43.47
LOC107986898	28.2085	3.11219	0.909158	3.42316	0.000618971	0.0112483	62.6179	16.0764	69.3782	7.89748	3.92955	5.43665	8.93215	14.4642	80.6113	12.7412
TLE4	163.159	1.233	0.360457	3.42065	0.000624715	0.0112483	224.855	366.312	161.503	91.3851	96.667	133.198	160.034	153.15	139.553	104.927
RRAD	27.2432	3.08367	0.901406	3.42095	0.000624017	0.0112483	37.0015	84.9752	81.889	1.12821	20.4337	1.35916	8.93215	3.40334	19.0693	14.2402
DNMT1	2830.98	-0.745761	0.217959	-3.42156	0.000622626	0.0112483	1502.83	2202.47	2179.16	3175.91	3369.98	3324.51	3388.26	2954.1	3517.43	2695.14
GSTK1	3236.96	-0.805499	0.235525	-3.42002	0.000626173	0.0112531	2248.55	2518.25	2178.02	3759.2	3050.9	5331.99	3239.39	3209.35	3722.86	3111.1
RASGRF2	55.0931	2.54803	0.745219	3.41918	0.00062811	0.0112688	268.972	28.7078	70.5155	10.1539	26.7209	25.8241	34.2399	10.21	26.8704	48.7163
UTRN	186.57	-1.02216	0.299055	-3.41797	0.000630904	0.0112835	128.082	156.171	102.361	282.053	253.063	250.086	230.003	170.167	137.819	155.892
GSDMB	242.031	-1.48834	0.435454	-3.4179	0.000631059	0.0112835	189.277	64.3056	121.696	508.823	288.429	252.804	224.792	154.001	371.852	244.331
EML4	648.551	0.787716	0.230525	3.41705	0.000633026	0.0112996	990.502	925.541	775.671	496.413	520.273	542.305	486.802	645.783	457.664	644.555
RNMT	193.229	1.02069	0.298905	3.41478	0.000638347	0.0113754	305.974	268.705	284.337	107.18	176.044	138.634	188.319	167.614	178.558	116.919
ARHGAP10	381.693	1.0801	0.316733	3.41011	0.000649369	0.0115331	543.637	829.083	335.517	298.976	277.426	231.057	359.519	308.002	324.179	309.536
OSER1	296.035	1.0101	0.296181	3.41043	0.000648607	0.0115331	463.942	476.55	428.78	241.437	248.348	188.923	212.138	285.029	271.305	143.901
ATAD2	358.915	-1.05355	0.309458	-3.4045	0.000662849	0.0117528	146.583	220.476	305.946	373.438	468.403	558.615	355.053	470.511	358.85	331.271
OTUD5	595.359	0.94146	0.276755	3.40178	0.000669485	0.0118507	836.803	862.384	772.259	459.182	467.617	358.819	421.3	433.074	774.042	568.107
MED10	1978.13	0.820254	0.241266	3.3998	0.000674356	0.011917	1925.5	2674.42	3021.93	1313.24	1429.57	1575.27	1718.69	2150.06	1647.76	2324.89
ZNF107	97.2311	-1.33541	0.393583	-3.39297	0.000691403	0.0121596	29.8858	60.8606	68.2408	103.795	132.033	168.536	127.283	79.1275	106.615	95.9337
RPGR	38.1968	1.75481	0.517268	3.39246	0.000692673	0.0121596	46.9634	89.5685	93.2625	15.795	18.0759	35.3382	19.353	25.525	15.6022	22.4845
RDH10	580.194	1.57608	0.464424	3.39363	0.000689727	0.0121596	1578.26	584.492	694.919	254.976	561.926	138.634	352.82	599.838	478.467	557.615
RECQL4	331.307	-1.09443	0.32257	-3.39285	0.0006917	0.0121596	123.813	182.582	209.272	435.489	344.229	323.48	332.722	364.157	624.088	373.242
TOP2A	531.876	-1.03907	0.306356	-3.3917	0.00069461	0.0121735	324.475	344.494	378.737	699.491	592.576	863.068	610.363	588.777	621.487	295.296
PSTPIP2	119.644	-1.18432	0.349867	-3.38507	0.000711609	0.0124508	95.35	68.8988	79.6143	138.77	207.48	206.593	97.5093	89.3376	138.686	74.1987
KCMF1	1404.74	0.722876	0.213667	3.38318	0.000716516	0.0124887	1657.95	2197.87	1791.32	1127.08	1272.39	1020.73	1316	1306.03	1025.41	1332.58
HUS1	241.76	0.918331	0.271405	3.38362	0.000715366	0.0124887	267.549	324.973	425.368	163.591	216.125	157.663	206.184	215.261	206.296	234.588
COTL1	7678.51	-0.839477	0.248155	-3.38288	0.000717307	0.0124887	4188.29	6567.21	3640.65	7552.24	9161.36	9047.94	9411.51	10270.4	8620.21	8325.25
TCEAL8	339.79	-0.926593	0.274049	-3.38113	0.00072189	0.0125479	213.47	245.739	219.508	376.822	403.958	511.045	350.587	413.505	415.192	248.079
CAMK1D	178.949	1.4384	0.425693	3.37897	0.000727591	0.0126263	202.085	367.46	310.496	99.2826	84.0924	142.712	76.6676	245.891	143.887	116.919
HOXB4	124.278	-1.14254	0.338377	-3.37653	0.000734077	0.012718	65.4642	75.7887	67.1035	168.103	139.106	153.585	129.516	101.249	201.962	140.903
TMEM120A	99.2219	1.05311	0.312002	3.37534	0.00073725	0.0127314	125.236	160.764	155.817	81.2312	66.8024	65.2397	101.975	81.68	76.2774	77.1967
MBNL2	25.6075	2.5134	0.744634	3.37535	0.000737209	0.0127314	34.1552	52.8224	59.142	4.51284	10.2168	10.8733	8.93215	39.1384	7.80109	28.4803
SDCBP	340.803	1.0281	0.304822	3.37278	0.000744127	0.0128292	527.983	548.894	474.274	234.668	276.64	248.727	361.752	319.914	160.356	254.824
TTC39C	672.891	1.21765	0.361155	3.37155	0.000747461	0.0128658	957.77	1287.26	1254.49	692.722	234.201	580.362	477.87	296.09	493.203	454.936
RP9	468.574	1.01552	0.301289	3.37057	0.000750125	0.0128907	740.03	451.287	785.907	432.105	290.001	255.522	461.494	347.991	422.993	498.406
AKIRIN2	193.385	1.13347	0.336445	3.36896	0.000754536	0.0129455	257.587	419.135	250.216	159.078	146.179	116.888	163.012	109.758	117.883	194.116
TRAF1	810.581	0.954836	0.283823	3.36419	0.00076768	0.0131498	1186.89	1237.88	1228.33	610.362	759.975	512.404	774.864	418.61	562.546	813.938
KPNA4	91.6107	1.10503	0.328691	3.3619	0.00077407	0.0132378	116.697	128.611	137.619	48.5131	53.4419	77.4722	78.9006	94.4426	81.4781	98.9316
FOCAD	174.102	-1.24673	0.37106	-3.35991	0.000779672	0.0132908	150.852	63.1573	62.5541	252.719	179.973	220.184	175.666	245.04	196.761	194.116
PGGHG	1067.83	-1.55594	0.463053	-3.36017	0.000778959	0.0132908	878.074	206.697	441.291	1931.5	1004.39	1548.08	687.775	860.193	1856.66	1263.63
TM6SF1	153.087	-1.357	0.404078	-3.35826	0.000784354	0.0133491	150.852	57.4157	83.0263	180.514	274.283	288.142	179.387	96.9951	110.082	110.174
RGS2	110.929	1.7328	0.516285	3.35628	0.000789987	0.0133853	286.05	212.438	148.992	125.231	44.7969	24.4649	76.6676	68.0667	80.6113	41.971
KLHL24	87.6364	1.29372	0.385463	3.35628	0.000789972	0.0133853	169.353	235.404	111.46	64.308	58.9433	88.3455	29.0295	43.3925	36.4051	39.7226
SLFN11	383.938	-1.06826	0.318297	-3.35618	0.000790267	0.0133853	260.434	248.036	213.821	335.079	737.184	439.009	397.481	370.113	506.204	332.021
TXN	4117.64	1.33522	0.39815	3.35357	0.000797754	0.0134906	5776.5	5710.57	5129.43	2213.55	1599.33	2774.05	2213.68	8592.57	3528.7	3637.99
MZF1.AS1	17.7401	-3.08907	0.921607	-3.35183	0.000802779	0.0135539	2.84627	8.0382	2.27469	84.6158	18.8618	9.51413	11.9095	14.4642	12.135	12.7412
MORN2	73.3991	1.65236	0.493598	3.34758	0.000815205	0.0137418	89.6575	198.658	105.773	54.1541	48.7264	21.7466	59.5476	76.575	47.6734	31.4782
YBX3	710.857	-0.954957	0.285779	-3.34159	0.000833001	0.0140195	580.639	409.948	436.741	808.927	1063.34	891.61	912.568	800.635	740.237	463.929
TACC3	878.654	-0.993517	0.297512	-3.33942	0.00083954	0.0140885	573.523	664.874	498.158	1211.7	925.016	1322.46	753.278	600.689	1265.51	971.329
H1.0	61.7498	-2.46674	0.738689	-3.33935	0.000839757	0.0140885	39.8478	10.3348	3.41204	46.2567	152.467	92.423	37.2173	52.7517	137.819	44.9689
NCAPD2	1191.41	-0.943834	0.282733	-3.33825	0.000843086	0.014122	755.685	676.357	955.371	1411.39	1394.2	1788.66	1272.83	1307.73	1578.42	773.466
ITGA2	58.7396	1.7892	0.536212	3.33674	0.000847676	0.0141686	86.8112	107.942	128.52	24.8206	32.2223	36.6974	42.4277	39.1384	13.8686	74.9482
PPM1A	147.289	1.10898	0.332382	3.33646	0.000848538	0.0141686	172.199	199.807	232.019	99.2826	101.382	78.8314	160.034	160.808	90.146	178.377
ABITRAM	152.772	1.14624	0.34365	3.3355	0.000851453	0.0141949	146.583	296.265	232.019	97.0261	103.74	104.655	186.086	119.117	111.816	130.41
AHR	740.036	1.3884	0.416394	3.33435	0.000854997	0.0142316	1359.09	924.393	1717.39	294.463	421.248	814.138	772.631	309.704	345.849	441.445
FAM102B	62.7617	1.90547	0.571892	3.33187	0.000862654	0.0143366	68.3105	235.404	102.361	42.872	26.7209	39.4157	21.586	11.9117	46.8066	32.2277
GALNT2	176.767	1.15995	0.348224	3.33103	0.00086524	0.014357	352.937	237.701	204.722	136.514	139.892	77.4722	110.907	165.913	159.489	182.124
TIMELESS	347.152	-0.909152	0.273249	-3.32719	0.000877255	0.0145336	162.237	275.595	187.662	382.464	411.817	381.924	486.802	350.544	463.732	368.745
HLA.C	17592.2	-1.32421	0.398262	-3.32498	0.00088425	0.0145848	16050.1	5818.51	9253.45	24079.4	22197.2	31649.4	22099.6	18325.3	18997.4	7451.35
SLC43A1	67.7851	-1.83366	0.551492	-3.32491	0.000884468	0.0145848	42.694	27.5595	18.1976	104.924	45.5828	164.459	37.9616	71.47	100.547	64.4555
CUL4A	499.558	0.974622	0.293117	3.32503	0.000884101	0.0145848	418.402	950.804	773.396	356.515	350.516	384.643	425.766	435.627	408.257	491.66
CHD2	1059.3	0.726468	0.218789	3.32041	0.000898849	0.0147989	1477.21	1264.29	1682.14	850.671	954.881	867.145	801.66	980.161	991.606	723.25
ARHGEF2	259.569	-0.983593	0.296374	-3.31876	0.000904185	0.0148179	162.237	138.946	199.036	327.181	300.218	362.896	241.912	194.841	325.912	342.513
ACTB	18153.1	-0.699798	0.210888	-3.31834	0.00090555	0.0148179	10132.7	15049.8	12103.6	21995.6	20480	18089.1	22549.2	22627.9	18515.5	19987.9
ENSG00000267745	26.6894	-2.35436	0.709315	-3.31919	0.000902775	0.0148179	4.2694	14.9281	4.54939	63.1798	29.8646	29.9016	48.3825	21.2708	19.0693	31.4782
PMAIP1	323.499	1.4759	0.444773	3.31832	0.000905595	0.0148179	486.712	688.988	595.97	247.078	182.331	207.952	370.684	144.642	74.5438	236.087
PFKFB3	436.555	1.36695	0.412337	3.31512	0.000916054	0.014966	1249.51	597.123	535.69	200.822	450.327	270.473	292.528	186.333	196.761	385.983
YAF2	446.114	0.970489	0.292811	3.31438	0.00091845	0.0149691	495.251	822.193	659.661	295.591	316.722	398.234	331.234	442.434	264.37	435.449
PCIF1	197.384	0.939755	0.283554	3.3142	0.000919067	0.0149691	241.933	337.604	219.508	151.18	131.247	134.557	198.74	202.498	148.221	208.356
FAM209A	19.4578	2.7155	0.820431	3.30985	0.000933469	0.0151803	22.7702	27.5595	23.8843	4.51284	0.78591	6.79581	13.3982	32.3317	19.0693	43.47
HIVEP1	355.135	1.11088	0.335745	3.30871	0.000937266	0.0152173	670.296	552.339	506.119	291.078	345.015	161.74	325.279	205.902	307.71	185.872
ANKRD9	61.617	-2.04195	0.617219	-3.30831	0.000938611	0.0152173	9.96194	18.373	22.7469	128.616	44.011	39.4157	64.7581	70.6192	162.956	54.7122
ATG16L2	652.007	-1.29034	0.390214	-3.30675	0.000943864	0.0152791	428.364	253.777	288.886	1198.16	488.05	687.736	494.245	735.12	1229.97	715.755
TMEM204	439.971	-1.11634	0.337815	-3.30458	0.000951199	0.0153743	278.934	280.189	125.108	373.438	518.701	589.876	515.087	724.91	523.54	469.925
ST3GAL5	362.504	-0.961076	0.290956	-3.30316	0.000956006	0.0154285	183.584	354.829	237.706	481.746	525.774	505.608	271.686	359.052	408.257	296.795
ISCA1	394.498	1.0005	0.302954	3.30247	0.000958377	0.0154433	385.67	819.896	590.283	274.155	304.933	319.403	304.437	386.279	249.635	310.286
MXD4	532.793	1.13943	0.345141	3.30136	0.000962177	0.0154575	540.791	1133.39	755.198	417.438	387.454	297.656	255.311	537.727	494.069	508.898
RP9P	83.8534	1.50848	0.456904	3.30154	0.000961573	0.0154575	125.236	89.5685	155.817	60.9234	26.7209	43.4932	49.1268	118.266	99.6807	69.7018
PDE6B	38.1071	-1.74673	0.529333	-3.29987	0.000967286	0.0154927	22.7702	8.0382	18.1976	65.4362	34.5801	63.8806	36.4729	37.4367	48.5401	45.7184
CCNQ	621.673	0.688738	0.208706	3.30004	0.000966727	0.0154927	732.914	730.328	721.078	440.002	509.27	403.671	693.73	717.253	556.478	712.008
STX2	174.104	1.17956	0.358091	3.29403	0.000987626	0.0157946	222.009	302.007	250.216	119.59	90.3797	133.198	183.853	216.112	91.0128	132.658
PSMD1	805.14	0.912619	0.277238	3.29183	0.000995395	0.0158948	952.077	973.77	1301.12	486.259	627.156	600.749	762.954	1087.37	676.095	583.847
HAUS5	192.279	-1.03731	0.315264	-3.29029	0.00100085	0.015958	113.851	138.946	118.284	282.053	183.117	299.016	220.326	157.404	247.901	161.888
PAK2	768.794	0.752426	0.228766	3.28906	0.00100521	0.0159794	1129.97	1113.86	922.388	565.234	616.154	698.609	770.398	574.313	551.277	745.735
ADGRE1	152.675	-1.91019	0.580714	-3.28939	0.00100404	0.0159794	52.656	96.4584	28.4337	164.719	344.229	157.663	355.797	84.2326	158.622	83.942
H2AJ	689.684	-0.986796	0.3001	-3.28822	0.00100822	0.0160032	435.479	514.445	441.291	869.851	788.268	1100.92	388.548	845.729	785.31	726.998
ENSG00000211459	3998.93	2.47766	0.753813	3.28684	0.00101319	0.0160581	8664.04	8034.75	7300.63	1625.75	423.606	2260.29	713.827	5519.36	2967.02	2480.04
FBXO6	329.615	-1.22631	0.37326	-3.2854	0.00101839	0.0160924	196.393	102.2	187.662	502.054	351.302	282.706	375.15	536.876	246.168	515.644
PRMT7	280.262	-0.729013	0.221894	-3.28542	0.00101832	0.0160924	209.201	194.065	206.997	331.694	351.302	327.558	264.987	329.273	276.505	311.035
PRIM2	135.659	-1.55508	0.474582	-3.27675	0.0010501	0.0165124	19.9239	73.4921	78.4769	186.155	173.686	148.149	209.905	237.383	133.485	95.9337
AGPAT4	189.345	1.80116	0.549677	3.27677	0.00105002	0.0165124	96.7732	420.283	473.136	110.565	68.3742	106.015	66.2468	271.416	118.75	161.888
DNAJB6	753.253	0.898619	0.274214	3.27707	0.0010489	0.0165124	1164.12	1142.57	718.803	398.258	625.585	598.031	832.923	676.413	624.088	751.731
LY6E	1532.61	-1.13854	0.347492	-3.27645	0.0010512	0.0165124	582.062	802.671	1046.36	1694.57	2435.54	1221.89	2308.96	1454.08	1259.44	2520.51
ASRGL1	74.547	-1.59836	0.488018	-3.27521	0.00105582	0.0165604	19.9239	16.0764	55.73	84.6158	102.168	92.423	67.7354	79.9784	130.885	95.9337
IFFO2	194.933	1.49598	0.456823	3.27474	0.00105759	0.0165625	200.662	399.613	368.5	118.462	92.7374	133.198	68.4798	105.503	214.097	248.079
ENSG00000270681	25.4143	3.12555	0.954677	3.27393	0.00106064	0.0165625	59.7717	64.3056	83.0263	19.1796	0.78591	4.07748	10.4208	10.21	0.866788	1.49896
CISD3	579.05	-0.88206	0.269419	-3.27393	0.00106062	0.0165625	357.207	370.905	323.007	617.131	502.983	819.574	526.252	653.44	783.577	836.422
TAF9	243.296	1.20338	0.367657	3.2731	0.00106374	0.0165865	293.166	414.541	398.071	194.052	175.258	110.092	224.792	312.256	119.617	191.118
EPC1	336.197	1.36951	0.418693	3.27092	0.00107197	0.0166903	556.446	517.89	606.206	332.822	154.824	163.099	283.596	342.886	101.414	302.791
AKR7A2	761.84	-0.868872	0.265819	-3.26866	0.00108058	0.0167996	426.94	533.966	609.618	814.568	952.523	1103.64	775.608	891.674	950	559.863
MAPK6	111.155	1.55261	0.475158	3.26757	0.00108475	0.0168399	111.005	226.218	250.216	32.7181	87.236	80.1905	96.7649	112.31	45.9398	68.9524
JMY	46.2349	1.62574	0.498168	3.26344	0.00110069	0.0170623	98.1963	80.382	88.7131	25.9489	41.6532	17.6691	29.7738	34.0334	13.0018	32.9772
KIFC1	192.343	-1.27976	0.392334	-3.2619	0.00110668	0.0171051	95.35	96.4584	110.323	222.258	143.036	371.051	177.899	154.001	248.768	304.29
MAP4K5	105.498	1.34171	0.411304	3.26208	0.00110596	0.0171051	223.432	182.582	192.212	99.2826	63.6587	73.3947	50.6155	95.2934	35.5383	38.9731
ENSG00000196295	216.12	-0.998294	0.30625	-3.25973	0.00111517	0.0172113	182.161	129.759	134.207	397.13	237.345	255.522	178.643	199.095	253.969	193.366
AKT1	774.567	-0.866117	0.265757	-3.25905	0.00111785	0.0172276	421.248	543.152	367.363	948.825	782.767	695.891	770.398	929.111	1281.11	1005.8
PEX7	110.198	-1.28248	0.393583	-3.25848	0.00112012	0.0172374	45.5403	62.009	81.889	130.872	101.382	232.417	125.794	113.161	92.7463	116.17
ANKRD33B	87.3072	1.48638	0.45681	3.25382	0.00113866	0.0174974	91.0806	190.62	108.048	25.9489	63.6587	48.9298	116.862	67.2159	63.2755	97.4327
SNHG1	166.935	1.16218	0.357511	3.25074	0.00115104	0.0176621	318.782	187.175	297.985	170.36	113.171	74.7539	131.749	105.503	149.954	119.917
FBXL20	126.889	0.994783	0.306235	3.24844	0.00116042	0.0177802	223.432	182.582	186.525	90.2569	102.168	104.655	67.7354	117.415	99.6807	94.4347
EGR2	208.991	1.63988	0.5049	3.24793	0.00116249	0.0177863	557.869	323.825	363.951	108.308	216.125	73.3947	169.711	39.9892	82.3449	154.393
TPRG1	151.595	3.60233	1.10928	3.24746	0.00116442	0.0177901	180.738	117.128	680.133	4.51284	43.2251	32.6199	34.9842	242.488	156.889	23.2339
SEPTIN8	372.457	-0.909183	0.280084	-3.24611	0.00116995	0.0178489	233.394	260.667	246.804	394.874	608.295	386.002	465.96	293.538	399.589	435.449
MEX3C	40.5398	2.097	0.646164	3.2453	0.00117327	0.0178738	69.7336	91.8651	80.7516	30.4617	16.5041	9.51413	21.586	57.8567	12.135	14.9896
ANKRD28	98.8563	1.4443	0.44516	3.24446	0.00117674	0.0179009	159.391	160.764	172.877	49.6413	63.6587	67.9581	60.292	127.625	91.8796	34.4762
PSME2	2361.63	-0.943961	0.291634	-3.2368	0.00120877	0.0183619	1081.58	1640.94	1750.38	2663.71	2184.04	3762.16	2321.61	2852	2029.15	3330.7
NUP43	123.304	-1.086	0.335802	-3.23405	0.00122046	0.018513	82.5418	55.1191	84.1637	129.744	154.824	186.205	168.222	140.388	129.151	102.679
STMN3	434.967	-1.31466	0.406711	-3.2324	0.00122754	0.0185937	280.358	300.858	144.443	715.286	249.919	841.321	454.051	516.456	377.053	469.925
INHBA	6.51736	-6.48669	2.00837	-3.22983	0.00123866	0.0186821	0	0	0	5.64106	53.4419	1.35916	0	0	1.73358	2.99793
P2RY10	392.047	1.01654	0.314733	3.22986	0.00123851	0.0186821	633.295	746.404	518.63	326.053	399.242	210.67	253.822	312.256	331.98	188.12
DNAJC7	588.09	0.65177	0.201782	3.23007	0.0012376	0.0186821	727.222	822.193	832.538	526.875	475.476	515.122	576.123	484.124	471.533	449.689
EFHD2	1189.96	0.882864	0.273466	3.22842	0.00124474	0.0187247	1471.52	1755.77	1348.89	696.106	950.166	834.525	847.81	1129.91	1193.57	1671.35
ENSG00000287425	55.5838	-2.64172	0.818286	-3.22836	0.00124502	0.0187247	27.0396	6.88988	10.2361	191.796	37.7237	43.4932	14.8869	59.5584	133.485	30.7288
LTB4R	91.6014	-1.47093	0.456493	-3.22224	0.00127191	0.0191021	54.0791	26.4112	42.0818	160.206	79.3769	99.2188	68.4798	111.459	169.024	105.677
POLA2	272.291	-0.907227	0.281923	-3.218	0.0012909	0.0193598	119.543	169.95	178.563	289.95	304.147	285.424	365.474	296.09	439.462	274.31
BASP1	23.7921	3.80826	1.18452	3.21503	0.00130431	0.0195333	8.53881	164.209	6.82408	4.51284	7.8591	0	22.3304	6.80667	2.60036	14.2402
RFFL	118.663	1.05498	0.32826	3.21386	0.00130962	0.0195851	157.968	203.252	167.19	78.9748	102.168	72.0356	72.2015	101.249	127.418	104.178
TMEM234	90.301	1.18098	0.367751	3.21137	0.00132105	0.0196729	101.043	132.056	148.992	39.4874	76.2333	51.6481	91.5545	73.1717	104.881	83.942
APEH	435.219	-0.924456	0.287849	-3.2116	0.00131999	0.0196729	294.589	277.892	259.315	625.029	374.879	580.362	383.338	409.251	631.889	515.644
RYBP	427.177	1.12881	0.351433	3.21201	0.00131812	0.0196729	599.14	420.283	1027.02	212.104	370.164	353.382	287.317	410.102	294.708	297.544
CTNNBIP1	84.6291	-1.17965	0.367472	-3.21018	0.0013265	0.0197263	45.5403	43.6359	50.0433	98.1544	102.168	115.529	73.6902	101.249	136.086	80.1946
ISCU	2352.14	1.04785	0.326516	3.20917	0.0013312	0.0197526	2739.53	4910.19	2483.97	1933.75	1903.47	1062.86	1569.08	2434.24	2028.28	2456.05
MIR193BHG	18.103	-3.41258	1.06344	-3.209	0.00133199	0.0197526	9.96194	0	2.27469	30.4617	11.7887	84.268	14.1426	2.5525	17.3358	8.2443
SNTB1	51.0848	-1.9896	0.620316	-3.2074	0.00133941	0.0198349	35.5784	5.74157	18.1976	104.924	58.1574	70.6764	84.8554	68.0667	34.6715	29.9793
GPATCH3	91.9988	1.10375	0.344356	3.20527	0.00134935	0.0199265	109.581	110.238	162.641	67.6927	57.3715	53.0073	75.9232	111.459	91.8796	80.1946
MACROH2A2	51.7169	-1.60374	0.500291	-3.20562	0.00134774	0.0199265	24.1933	24.1146	23.8843	54.1541	80.9488	84.268	29.7738	90.1884	60.6752	44.9689
NPRL2	614.895	-0.910755	0.284251	-3.20405	0.00135508	0.0199758	496.674	326.121	363.951	964.62	604.365	660.552	671.4	568.357	874.589	618.323
GADD45B	524.386	1.35204	0.422016	3.20376	0.00135646	0.0199758	1164.12	493.775	1212.41	461.438	315.15	347.945	200.973	210.156	559.078	278.807
SEC11A	603.252	0.632749	0.197557	3.20288	0.00136063	0.0200094	809.764	731.476	797.28	504.31	482.549	521.918	491.268	631.319	541.743	520.89
HDDC3	345.366	-0.884252	0.276458	-3.1985	0.00138144	0.0202873	229.125	189.472	244.53	425.336	337.941	462.115	322.302	357.35	528.741	356.753
PBXIP1	873.533	1.35351	0.423648	3.1949	0.00139878	0.0204852	757.108	2146.2	1381.88	599.08	507.698	570.848	272.43	812.546	972.536	715.006
LINC00174	40.7524	-1.5282	0.478287	-3.19514	0.00139761	0.0204852	19.9239	26.4112	13.6482	49.6413	45.5828	78.8314	43.172	37.4367	49.4069	43.47
GIMAP1	1473.2	-1.09203	0.341996	-3.19311	0.00140749	0.0205277	1497.14	682.098	756.336	1660.73	1849.25	2745.51	1141.08	1047.38	1684.17	1668.35
ATP6V1B2	102.08	1.06925	0.334827	3.19344	0.00140588	0.0205277	163.66	142.391	138.756	55.2823	65.2306	92.423	110.907	96.1442	72.8102	83.1925
NUTM2B.AS1	177.812	1.35712	0.424991	3.19329	0.0014066	0.0205277	203.508	279.04	354.852	134.257	122.602	69.3172	137.704	71.47	182.026	223.346
GALK1	198.873	-0.965076	0.302288	-3.19258	0.00141009	0.0205374	103.889	93.0134	151.267	242.565	215.339	222.902	216.605	209.305	317.245	216.6
HCLS1	3711.39	-0.870254	0.27286	-3.18938	0.00142577	0.0207372	2000.93	2907.53	1737.87	4573.77	3890.26	3686.05	4701.29	3273.16	4448.36	5894.68
IFI27	80.3406	-3.74485	1.17435	-3.18887	0.00142831	0.0207458	7.11567	12.6315	11.3735	40.6156	340.299	36.6974	246.378	19.5692	24.2701	64.4555
PIGM	97.1466	-1.34191	0.420924	-3.18801	0.00143257	0.0207791	93.9269	36.746	46.6312	122.975	123.388	201.156	85.5997	63.8125	100.547	96.6832
MAD2L2	328.955	-0.976508	0.306464	-3.18637	0.00144071	0.0208402	167.93	181.434	214.959	415.182	340.299	356.1	265.731	535.174	478.467	334.269
CEP350	119.713	0.938739	0.2946	3.18649	0.00144011	0.0208402	207.778	184.879	158.091	97.0261	99.8106	89.7047	87.0884	101.249	71.0766	100.431
PUM1	336.53	0.812757	0.255167	3.1852	0.00144653	0.0208675	473.904	373.202	589.146	313.643	251.491	252.804	249.356	313.958	265.237	282.555
PARP14	973.179	-0.809153	0.254018	-3.18542	0.00144543	0.0208675	816.879	605.161	773.396	1307.6	1438.22	1098.2	1024.22	1162.24	748.905	756.977
GPR155	363.829	-1.17248	0.368218	-3.18419	0.00145161	0.020884	331.59	292.82	137.619	514.464	524.988	676.862	411.623	323.317	221.898	203.11
ABCC1	547.503	0.767693	0.241069	3.18454	0.00144986	0.020884	848.188	765.925	740.413	480.618	453.47	448.523	376.639	345.439	566.88	448.94
FNDC3B	99.6851	1.34622	0.423418	3.17942	0.00147572	0.021202	108.158	143.539	266.139	46.2567	66.0165	92.423	72.2015	85.9342	55.4744	60.708
BIN2	3107.02	-0.798037	0.251036	-3.17898	0.00147796	0.0212054	2032.24	2023.33	1668.49	3797.56	2860.71	3294.61	4101.34	4032.95	2593.43	4665.53
CPM	77.7984	2.53031	0.796502	3.17678	0.00148918	0.0213375	227.702	81.5303	172.877	6.76927	72.3037	2.71832	23.8191	69.7684	76.2774	44.2194
PNMA2	6.21627	-6.33351	1.9949	-3.17486	0.00149911	0.0214508	0	0	0	0	40.8673	13.5916	3.72173	0	1.73358	2.24845
PLCH2	56.0561	-2.17065	0.684995	-3.16885	0.00153044	0.0218696	19.9239	29.8562	14.7855	172.616	61.301	57.0848	15.6313	51.9009	107.482	29.9793
ISOC2	259.406	-0.808348	0.255145	-3.16819	0.00153392	0.0218898	145.16	148.132	163.778	305.745	238.917	256.882	270.197	329.273	343.248	392.729
TCEAL3	32.5163	-2.69774	0.851811	-3.16706	0.00153988	0.0219454	0	16.0764	4.54939	23.6924	55.7996	57.0848	27.5408	24.6742	91.0128	24.7329
GPR68	384.715	1.04109	0.328945	3.16492	0.00155124	0.0220776	757.108	322.676	537.965	317.027	254.635	213.388	277.641	422.014	374.453	370.244
MCM2	472.947	-1.03759	0.328027	-3.16311	0.00156092	0.0220967	138.044	350.236	286.611	502.054	528.132	564.052	607.386	601.54	715.967	435.449
BYSL	148.02	-1.25517	0.396758	-3.16356	0.00155854	0.0220967	76.8493	44.7842	131.932	197.437	209.838	198.438	161.523	109.758	141.286	208.356
CROT	159.201	-1.30307	0.411949	-3.16319	0.00156051	0.0220967	65.4642	119.425	54.5927	230.155	228.7	131.839	161.523	287.582	134.352	178.377
MORC2	194.065	-1.20759	0.381759	-3.16323	0.00156032	0.0220967	150.852	55.1191	98.9492	240.309	267.209	193.001	179.387	198.244	232.299	325.275
TMEM185A	145.778	1.17161	0.370593	3.16145	0.00156988	0.0221939	261.857	276.744	202.448	133.129	136.748	57.0848	114.629	79.9784	79.7445	115.42
INTS12	85.9134	1.14718	0.36298	3.16044	0.00157529	0.0222407	145.16	127.463	139.894	74.4619	66.0165	44.8523	74.4346	84.2326	49.4069	53.2132
GINS2	994.848	-1.04213	0.329907	-3.15885	0.00158393	0.022333	288.896	763.629	549.339	1031.18	1218.16	1051.99	1377.78	1374.95	1422.4	870.149
MGAT4B	819.639	0.948426	0.300331	3.15794	0.00158889	0.0223732	1077.31	1442.28	1024.75	828.107	388.24	622.496	577.612	638.976	843.385	753.229
CYSTM1	379.577	1.52368	0.482642	3.15696	0.00159425	0.0224189	630.449	674.06	558.437	244.822	201.979	201.156	94.5319	359.903	625.821	204.609
NOS3	109.308	-1.36764	0.434633	-3.14665	0.00165153	0.0231937	38.4246	60.8606	71.6529	178.257	107.67	157.663	191.297	68.9175	101.414	116.919
CHST7	109.628	1.36038	0.432704	3.14391	0.00166705	0.0233805	108.158	316.935	162.641	86.8722	55.0137	88.3455	72.9459	69.7684	49.4069	86.1904
IFT22	112.04	1.23988	0.395036	3.13865	0.00169726	0.0237729	152.275	256.074	126.246	91.3851	66.0165	69.3172	81.878	121.669	97.0803	58.4596
GRAMD1B	798.857	0.996002	0.317445	3.13755	0.00170365	0.0238308	812.61	1259.7	1066.83	480.618	774.908	315.325	722.015	778.513	893.659	884.389
SH3GLB2	191.755	-0.929318	0.296492	-3.13438	0.00172217	0.0239958	101.043	133.204	105.773	241.437	223.984	182.128	229.258	193.139	305.976	201.611
GLB1L3	49.2112	-2.09183	0.667385	-3.13437	0.00172223	0.0239958	21.347	3.44494	14.7855	85.744	53.4419	27.1832	41.6834	126.774	66.7427	50.9648
UHRF1BP1L	109.586	1.66038	0.52965	3.13486	0.00171934	0.0239958	152.275	93.0134	192.212	40.6156	52.656	44.8523	90.8102	278.223	65.0091	86.1904
POLM	233.932	-0.867603	0.276989	-3.13226	0.00173464	0.0241369	214.893	130.908	171.739	320.412	267.209	356.1	242.657	184.631	218.431	232.339
ENGASE	105.637	-1.35304	0.432814	-3.12614	0.00177119	0.0246132	86.8112	40.191	37.5324	179.386	89.5938	149.508	91.5545	129.327	154.288	98.1822
PEX2	142.53	1.13519	0.363195	3.12555	0.00177472	0.0246301	175.046	217.031	246.804	116.206	88.022	86.9863	77.4119	178.675	138.686	100.431
LRRC8D	302.457	1.12671	0.360674	3.1239	0.00178473	0.0247365	414.132	770.519	277.513	251.591	216.911	201.156	275.408	171.018	213.23	233.089
ENSG00000276533	54.0978	1.56183	0.500203	3.1224	0.00179384	0.0248304	112.428	68.8988	81.889	42.872	33.0082	12.2325	29.0295	50.1992	57.208	53.2132
KRT10.AS1	66.4026	1.46993	0.470945	3.12123	0.00180099	0.0248969	133.775	82.6786	126.246	38.3592	39.2955	46.2115	20.8417	71.47	45.9398	59.2091
PSME4	360.796	0.838667	0.268811	3.11991	0.00180903	0.0249106	425.517	550.042	557.3	337.335	213.768	308.53	310.392	368.411	266.104	270.563
ENSG00000261971	461.948	-1.02617	0.328876	-3.12022	0.00180716	0.0249106	350.091	188.323	361.676	785.235	511.628	535.51	404.18	404.997	659.626	418.211
ZFAS1	1075.64	1.14571	0.367215	3.12001	0.00180847	0.0249106	1956.81	951.952	2256.5	822.466	876.29	634.728	701.918	1196.27	879.79	479.669
TRERF1	185.735	-1.10621	0.354625	-3.11938	0.00181232	0.0249236	135.198	57.4157	88.7131	201.95	220.841	179.409	165.989	274.819	283.44	249.578
DR1	716.873	0.773882	0.248166	3.11841	0.0018183	0.0249733	832.534	1189.65	950.822	575.388	611.438	551.82	747.323	587.926	458.531	663.292
CAPZB	3673.06	-0.615028	0.197408	-3.11551	0.00183625	0.0251325	2456.33	3177.38	2754.65	4384.23	3916.19	4550.47	3285.54	4218.43	4187.45	3799.87
IL23A	378.942	1.03088	0.33094	3.11501	0.00183937	0.0251325	435.479	422.58	686.958	342.976	217.697	195.719	340.166	403.295	262.637	481.917
METRNL	115.542	1.92503	0.617963	3.11513	0.00183863	0.0251325	408.44	101.052	162.641	72.2055	42.4392	62.5214	46.8938	29.7792	172.491	56.9606
KIF16B	65.129	-1.6685	0.535489	-3.11585	0.00183415	0.0251325	38.4246	29.8562	28.4337	168.103	99.8106	38.0565	37.9616	75.7242	55.4744	79.4451
LNCTAM34A	26.1281	-1.95108	0.626882	-3.11236	0.00185595	0.0252873	4.2694	12.6315	14.7855	46.2567	40.0814	38.0565	24.5634	38.2875	13.8686	28.4803
MAP4	965.538	0.926787	0.29778	3.11232	0.00185622	0.0252873	2030.81	1088.6	1274.97	911.595	716.75	682.299	647.581	622.81	1010.68	669.288
OAS2	555.373	-1.62096	0.520862	-3.11206	0.00185785	0.0252873	365.746	145.836	236.568	530.259	1146.64	621.137	1304.09	325.019	266.104	612.327
AGFG1	602.357	0.883266	0.283947	3.11067	0.00186663	0.0253742	905.114	946.211	772.259	480.618	596.506	342.509	588.777	374.367	422.126	595.089
BDH1	456.733	-1.29968	0.417922	-3.10986	0.00187179	0.0253943	384.246	153.874	206.997	430.977	591.005	810.06	808.359	290.134	408.257	483.416
IK	955.376	0.620955	0.199684	3.10968	0.0018729	0.0253943	1347.71	1281.52	1039.54	840.517	755.26	789.673	781.563	975.056	866.788	876.145
HES6	153.735	-1.36848	0.440125	-3.1093	0.00187532	0.0253947	96.7732	58.564	86.4384	252.719	100.597	271.832	265.731	131.879	127.418	145.4
PRKCD	399.744	0.931265	0.299648	3.10787	0.00188442	0.0254528	428.364	527.076	697.194	289.95	312.792	263.677	339.422	450.091	244.434	444.443
IGHM	22.8104	3.23689	1.04145	3.10806	0.00188319	0.0254528	22.7702	135.501	26.159	3.38463	14.1464	1.35916	4.46607	0.850834	16.469	2.99793
STX16	2153.17	-0.996353	0.320694	-3.10687	0.0018908	0.0254742	2057.85	947.359	1174.88	3411.71	2321.58	2602.79	1773.03	1836.95	2937.55	2468.04
CD33	252.909	-1.36113	0.438062	-3.10717	0.00188889	0.0254742	207.778	60.8606	188.8	364.412	305.719	504.249	320.069	142.089	180.292	254.824
BDP1	243.682	0.848531	0.273441	3.10315	0.0019147	0.0257634	320.205	321.528	432.192	229.027	197.263	169.895	227.025	212.708	162.089	164.886
GALT	600.039	-0.796776	0.257278	-3.09694	0.00195527	0.0262544	452.557	499.517	437.879	1053.75	707.319	653.757	517.32	465.406	671.761	541.126
PRSS21	46.1453	-1.9327	0.624094	-3.09681	0.00195614	0.0262544	11.3851	3.44494	30.7084	45.1284	48.7264	81.5497	45.4051	79.9784	47.6734	67.4534
FHOD1	309.488	0.973004	0.314499	3.09382	0.00197595	0.0264867	495.251	396.168	308.221	270.771	161.112	179.409	250.844	281.626	413.458	338.016
RIT1	122.68	1.1209	0.362707	3.09039	0.00199896	0.0267265	173.622	194.065	211.547	64.308	101.382	100.578	113.141	101.249	53.7409	113.172
CARMIL2	350.321	-0.781191	0.252808	-3.09006	0.00200118	0.0267265	251.895	205.548	222.92	405.028	425.963	335.713	422.788	312.256	442.929	478.17
N6AMT1	65.4601	-1.20046	0.388496	-3.09002	0.0020014	0.0267265	38.4246	39.0427	34.1204	103.795	84.0924	67.9581	54.3372	80.8292	87.5456	64.4555
AMMECR1	46.7639	1.32186	0.428179	3.08717	0.00202071	0.0269504	76.8493	70.0472	76.2022	31.5899	29.0787	28.5424	34.9842	44.2434	25.1369	50.9648
MAT2A	909.37	-0.861781	0.279299	-3.08551	0.00203205	0.0270495	609.102	447.842	729.039	1069.54	1267.67	906.561	1347.27	998.879	941.332	776.463
TNIP2	483.943	0.871819	0.282569	3.08533	0.00203324	0.0270495	513.752	870.422	568.673	318.156	379.595	369.692	398.969	404.997	412.591	602.584
ANKRD13C	46.4812	1.38803	0.450039	3.08425	0.00204067	0.0271143	82.5418	64.3056	55.73	20.3078	30.6505	25.8241	57.3146	56.155	39.0055	32.9772
ZFAND2A	312.416	1.06828	0.346613	3.08204	0.00205587	0.0272821	412.709	416.838	473.136	268.514	173.686	179.409	181.62	433.925	230.566	353.756
CTHRC1	20.5434	-2.43306	0.790597	-3.07749	0.00208749	0.027667	2.84627	8.0382	9.09878	34.9745	53.4419	20.3874	26.0521	5.105	26.0036	19.4865
INPP4B	106.092	-1.52561	0.496053	-3.07549	0.00210156	0.0278188	69.7336	66.6022	47.7686	173.744	146.965	209.311	142.914	45.945	37.2719	120.667
MED13	75.519	1.41733	0.461557	3.07076	0.00213518	0.0282285	115.274	115.98	112.597	58.667	36.1519	33.979	58.059	122.52	39.0055	62.9565
ENSG00000262001	21.6817	2.45577	0.80005	3.06953	0.00214398	0.0283096	51.2329	59.7123	9.09878	13.5385	5.50137	2.71832	14.1426	20.42	16.469	23.9834
GLUD1	181.681	1.16405	0.37961	3.06643	0.00216632	0.028569	175.046	386.982	290.023	91.3851	132.033	157.663	193.53	153.15	95.3467	141.652
PPP4R3B	193.97	0.980838	0.320085	3.06431	0.00218176	0.0287255	250.472	253.777	294.573	121.847	121.03	163.099	177.154	250.996	117.883	188.869
NBDY	1287.85	-0.789201	0.257568	-3.06405	0.0021836	0.0287255	1038.89	623.534	913.29	1263.6	1744.72	1439.35	1197.65	1397.92	1540.28	1719.31
ILF3.DT	211.355	-0.785055	0.256251	-3.06362	0.00218679	0.0287317	152.275	168.802	141.031	305.745	235.773	255.522	198.74	184.631	229.699	241.333
CHSY1	334.518	1.05812	0.345856	3.05941	0.00221772	0.029102	370.015	381.24	718.803	172.616	296.288	236.494	256.055	398.19	275.639	239.834
CENPBD1P1	267.871	0.73675	0.241088	3.05593	0.0022436	0.0294054	300.281	411.096	295.71	186.155	212.982	205.233	268.709	246.742	278.239	273.561
MFSD10	564.641	0.873346	0.285921	3.0545	0.00225438	0.0295062	775.608	814.155	658.524	473.849	414.175	338.431	398.969	464.555	777.509	530.633
PRANCR	177.291	1.25638	0.411417	3.0538	0.00225965	0.0295062	304.551	339.901	216.096	176.001	99.8106	84.268	74.4346	210.156	128.285	139.404
SLC39A11	36.2182	-1.64963	0.540158	-3.05397	0.00225837	0.0295062	21.347	17.2247	12.5108	69.9491	61.301	27.1832	32.0069	39.9892	31.2044	49.4658
LARP7	270.4	1.60457	0.525604	3.05282	0.00226701	0.0295659	341.552	341.049	560.712	127.488	128.103	153.585	146.636	626.214	159.489	119.168
RMND5A	187.111	0.899112	0.294766	3.05026	0.00228643	0.0297454	315.936	282.485	213.821	141.026	148.537	145.43	200.973	145.493	117.016	160.389
CASP6	464.279	-0.937343	0.307444	-3.04882	0.00229741	0.0297454	348.668	357.126	171.739	456.925	557.996	664.63	530.718	616.855	452.463	485.664
FAS	682.611	1.04055	0.341207	3.04963	0.00229126	0.0297454	710.144	1405.54	956.509	419.695	604.365	468.911	827.712	504.544	360.584	568.107
PDLIM1	94.9683	-1.72758	0.566319	-3.05054	0.00228432	0.0297454	25.6164	28.7078	44.3565	196.309	42.4392	89.7047	96.0206	215.261	137.819	73.4492
TBL3	145.666	-0.885744	0.290473	-3.04932	0.00229362	0.0297454	74.003	94.1617	95.5371	155.693	178.402	153.585	161.523	155.703	220.164	167.884
ATXN1L	176.434	0.896735	0.294167	3.04838	0.00230076	0.0297454	222.009	323.825	222.92	119.59	155.61	137.275	173.433	157.404	119.617	132.658
NT5M	66.0212	-1.77505	0.582352	-3.04807	0.00230313	0.0297454	48.3866	14.9281	25.0216	108.308	62.0869	130.479	69.9685	31.4809	123.084	46.4679
MXRA7	77.7262	2.52998	0.83005	3.04798	0.00230386	0.0297454	209.201	27.5595	54.5927	13.5385	16.5041	20.3874	185.342	38.2875	14.7354	197.114
ZNF519	31.7417	-2.11287	0.693267	-3.0477	0.00230602	0.0297454	12.8082	19.5213	6.82408	24.8206	52.656	92.423	27.5408	48.4975	17.3358	14.9896
TCEA3	76.2221	-2.02664	0.665208	-3.04663	0.00231423	0.0298151	61.1948	55.1191	17.0602	168.103	61.301	313.966	37.2173	5.95584	19.0693	23.2339
PHTF1	139.277	1.123	0.368869	3.04445	0.0023311	0.0299595	166.507	305.452	211.547	66.5645	96.667	152.226	101.231	103.802	82.3449	106.426
EOMES	46.4024	-1.91721	0.629737	-3.04446	0.00233101	0.0299595	21.347	12.6315	14.7855	34.9745	98.2388	48.9298	20.8417	48.4975	69.3431	94.4347
RLF	57.6962	1.37949	0.453189	3.04396	0.00233487	0.0299717	128.082	87.2719	100.087	30.4617	36.9378	54.3665	26.7964	56.155	32.0712	24.7329
ETF1	337.855	0.932403	0.306649	3.04062	0.00236091	0.0302693	330.167	626.979	594.832	217.745	293.145	303.093	281.363	282.477	192.427	256.323
EMP3	2964.74	0.970165	0.319157	3.03978	0.00236754	0.0303176	3786.96	3519.58	3700.93	1881.86	1847.68	1889.23	2233.78	3895.97	1954.61	4936.84
ENSG00000279088	140.063	1.14967	0.37925	3.03144	0.00243389	0.0311218	243.356	215.883	167.19	101.539	103.74	76.113	149.613	177.824	86.6788	78.6956
IFT52	219.249	1.02839	0.339272	3.03115	0.00243621	0.0311218	399.901	303.155	265.002	99.2826	236.559	135.916	209.161	185.482	181.159	176.878
GNAI3	525.497	1.11865	0.369346	3.02875	0.0024557	0.031333	444.018	1299.89	688.095	335.079	395.313	390.079	497.967	336.93	318.978	548.621
KIF15	103.441	-1.33673	0.441552	-3.02734	0.00246716	0.0314415	35.5784	79.2337	69.3782	129.744	126.532	212.029	134.727	67.2159	117.016	62.9565
CDCA3	612.727	-1.20654	0.398808	-3.02537	0.00248333	0.0316095	169.353	443.249	456.076	940.928	605.151	924.23	501.689	489.229	1042.75	554.617
SP4	170.256	-1.38782	0.458793	-3.02494	0.00248683	0.0316162	88.2344	48.2292	159.229	250.463	170.543	354.741	232.98	111.459	113.549	173.13
GPR137	471.05	0.888068	0.293651	3.02423	0.00249267	0.0316525	700.182	609.755	615.305	414.053	414.175	209.311	408.646	352.245	496.67	490.161
RFX2	104.329	1.439	0.475898	3.02376	0.00249657	0.0316641	86.8112	296.265	251.354	46.2567	74.6615	114.17	36.4729	51.05	50.2737	35.9751
CABLES1	28.1589	2.94106	0.973165	3.02216	0.00250978	0.0317935	146.583	43.6359	23.8843	7.89748	7.8591	12.2325	26.0521	0	5.20073	8.2443
GNB1	2298.22	0.538779	0.178323	3.02136	0.00251642	0.0318397	2753.77	3156.72	2644.33	1898.78	2170.68	1817.2	2177.21	1996.06	2199.91	2167.5
CAMLG	626.772	0.670658	0.222073	3.01999	0.00252787	0.0319464	792.686	945.062	741.55	559.593	436.18	564.052	481.592	550.49	572.947	623.569
RPS16P1	23.7597	-2.78416	0.922056	-3.01951	0.0025318	0.0319558	8.53881	10.3348	2.27469	59.7952	68.3742	16.3099	46.1494	5.95584	13.8686	5.99586
ITGAV	23.464	2.851	0.944637	3.0181	0.00254368	0.0319558	51.2329	29.8562	39.8071	4.51284	7.8591	4.07748	5.21042	71.47	13.8686	6.74534
CLCN3	320.682	0.972979	0.322349	3.0184	0.00254112	0.0319558	604.832	421.431	457.213	186.155	303.361	265.036	311.136	241.637	149.954	266.066
MAP3K12	111.961	-1.16169	0.384877	-3.01833	0.00254168	0.0319558	83.965	63.1573	38.6698	132.001	111.599	171.254	90.0658	126.774	161.223	140.903
MRPS6	3097.32	0.876122	0.290274	3.01825	0.00254236	0.0319558	5091.98	3598.82	2735.32	2000.32	2409.6	1813.12	3379.33	4434.55	2420.07	3090.11
RWDD2B	66.3754	-1.17963	0.390958	-3.01729	0.00255043	0.0320027	46.9634	44.7842	36.3951	102.667	120.244	65.2397	75.1789	62.9617	54.6077	54.7122
MGMT	251.072	-1.13699	0.376898	-3.0167	0.0025554	0.0320271	99.6194	179.137	152.404	294.463	205.123	452.601	209.161	233.979	403.923	280.306
GPAA1	567.694	-0.899266	0.298162	-3.01603	0.00256111	0.0320608	259.011	375.499	401.483	717.542	601.221	615.7	488.291	615.153	979.471	623.569
GALE	300.335	-1.02257	0.339104	-3.01551	0.00256547	0.0320775	153.699	173.395	221.783	460.31	301.79	354.741	358.775	192.288	456.797	329.772
PPCDC	487.841	1.02234	0.339222	3.01378	0.00258015	0.032223	486.712	457.029	892.817	399.387	249.919	255.522	438.42	446.688	522.673	729.246
RNASEL	86.2603	-1.23237	0.409402	-3.01017	0.00261104	0.0324559	81.1187	39.0427	40.9445	97.0261	125.746	153.585	69.9685	107.205	63.2755	84.6915
SLC37A3	159.041	0.896687	0.297884	3.01019	0.00261084	0.0324559	223.432	238.849	233.156	122.975	128.103	122.325	166.733	88.4867	123.951	142.402
MSL3	299.897	0.775921	0.257722	3.01069	0.00260656	0.0324559	444.018	437.508	344.616	231.283	215.339	270.473	322.302	269.714	208.896	254.824
PJA1	201.174	-1.03272	0.343027	-3.01061	0.00260721	0.0324559	159.391	124.018	100.087	194.052	255.421	334.354	291.039	151.448	189.827	212.103
RFTN1	1155.27	0.983336	0.327026	3.00691	0.0026392	0.0324634	2459.18	1547.93	1155.54	687.081	1182.01	739.384	1034.64	678.965	1092.15	975.826
MXD3	469.916	-1.16171	0.386273	-3.00749	0.00263414	0.0324634	231.971	344.494	224.057	674.67	523.416	593.954	339.422	467.959	955.201	344.012
UBQLN2	395.345	-1.47789	0.491405	-3.00749	0.00263417	0.0324634	293.166	190.62	142.168	419.695	442.467	880.737	588.033	148.045	244.434	604.083
DRAP1	1183.58	-0.657133	0.218494	-3.00755	0.0026336	0.0324634	910.806	853.197	818.89	1544.52	1187.51	1341.49	1059.95	1184.36	1435.4	1499.71
RDX	258.287	0.922834	0.306876	3.00719	0.00263673	0.0324634	449.711	382.389	302.534	213.232	223.199	160.381	179.387	188.034	303.376	180.625
CNNM2	53.7509	1.42671	0.474323	3.00788	0.00263073	0.0324634	55.5023	125.166	64.8288	19.1796	41.6532	29.9016	40.939	52.7517	52.8741	54.7122
TGIF2	244.087	1.01473	0.33737	3.00776	0.00263183	0.0324634	379.977	226.218	531.141	191.796	174.472	197.078	138.448	195.692	175.958	230.091
ZSWIM9	157.342	-1.09615	0.364503	-3.00725	0.0026362	0.0324634	120.966	73.4921	97.8118	207.591	189.404	226.98	123.561	110.608	179.425	243.582
RTCB	1137.94	0.687696	0.228497	3.00964	0.00261553	0.0324634	1497.14	1679.98	1476.28	748.004	1147.43	992.188	1065.9	1015.04	791.378	966.082
PLXNA4	35.3335	-3.52409	1.17225	-3.00626	0.00264484	0.032495	1.42313	11.4831	2.27469	130.872	26.7209	19.0283	96.0206	34.0334	0	31.4782
ATM	364.358	-1.0547	0.350935	-3.00541	0.00265219	0.0325476	379.977	206.697	163.778	473.849	421.248	661.912	416.834	380.323	260.903	278.058
ZNF85	54.615	-1.774	0.590339	-3.00505	0.00265534	0.0325486	35.5784	22.9663	10.2361	85.744	75.4474	72.0356	122.073	37.4367	49.4069	35.2257
TBRG1	634.583	0.594358	0.197813	3.00464	0.00265897	0.0325555	876.651	740.662	847.323	557.336	570.571	502.89	543.372	598.987	605.885	502.153
FICD	80.7288	-1.41955	0.472625	-3.00353	0.00266863	0.0326361	32.7321	27.5595	46.6312	71.0773	162.683	50.289	101.231	90.1884	122.217	102.679
CNDP2	1170.73	-0.691218	0.230265	-3.00184	0.00268353	0.0327805	825.418	908.316	776.808	1217.34	1456.29	1379.55	1627.88	1209.03	995.073	1311.59
RBM6	573.871	-0.7962	0.265534	-2.99849	0.00271324	0.0330672	519.444	408.8	465.175	948.825	729.325	740.743	462.239	365.008	650.958	448.19
DIXDC1	48.2428	1.79764	0.599487	2.99863	0.00271193	0.0330672	111.005	19.5213	109.185	18.0514	21.2196	29.9016	40.939	55.3042	45.073	32.2277
ENOSF1	345.598	-0.892062	0.29755	-2.99802	0.00271737	0.0330795	327.321	218.18	212.684	597.952	378.023	429.495	324.535	246.742	393.522	327.524
APOBR	233.109	-1.0916	0.364214	-2.99714	0.00272527	0.0331108	149.429	124.018	142.168	421.951	157.968	307.17	289.55	233.128	192.427	313.284
SCPEP1	176.597	1.28396	0.428408	2.99704	0.00272618	0.0331108	166.507	413.393	253.628	103.795	168.971	67.9581	116.862	147.194	211.496	116.17
GSPT1	288.734	0.842913	0.281298	2.99652	0.00273083	0.0331293	476.75	398.465	462.9	198.565	306.505	239.212	247.867	223.769	181.159	152.145
RINL	1076.21	-0.630106	0.21033	-2.9958	0.00273722	0.0331689	977.694	814.155	667.623	1305.34	1207.94	1291.2	1187.23	983.564	1170.16	1157.2
ASH2L	417.56	-0.915927	0.305847	-2.99473	0.00274691	0.0332482	257.587	339.901	287.749	370.053	581.574	720.356	411.623	499.439	292.108	415.213
SLF1	135.92	-1.15167	0.384663	-2.99398	0.00275364	0.0332917	46.9634	70.0472	120.559	162.462	193.334	173.973	128.772	196.543	158.622	107.925
LCOR	131.573	1.01102	0.337927	2.99181	0.00277326	0.0334526	140.89	225.07	213.821	111.693	79.3769	97.8596	146.636	105.503	83.2117	111.673
GNPTAB	688.253	0.779116	0.260402	2.99197	0.00277184	0.0334526	825.418	863.532	1070.24	498.669	550.923	558.615	518.809	860.193	636.223	499.905
PRDM4	164.74	1.10321	0.368978	2.9899	0.00279069	0.0336246	183.584	212.438	354.852	107.18	132.033	110.092	133.238	203.349	110.949	99.6811
TPRG1L	306.938	0.821953	0.275013	2.98877	0.002801	0.0336415	364.322	509.851	426.505	241.437	265.638	228.339	179.387	263.758	279.106	311.035
BMPR2	64.5942	1.67868	0.561822	2.98791	0.00280888	0.0336415	143.737	138.946	106.911	32.7181	68.3742	19.0283	20.0973	35.735	62.4088	17.9876
MAP3K13	210.657	-0.90714	0.303519	-2.98874	0.0028013	0.0336415	125.236	166.506	101.224	247.078	270.353	218.825	181.62	269.714	298.175	227.843
ARPC1B	403.569	-1.05318	0.352493	-2.98782	0.00280978	0.0336415	190.7	308.896	151.267	340.72	469.974	540.946	596.221	678.115	412.591	346.261
IFI27L2	2129.94	-1.03029	0.344848	-2.98767	0.00281113	0.0336415	1549.79	1283.81	592.558	2267.7	2334.15	2393.48	1633.09	3328.46	2979.15	2937.22
MATK	137.35	-1.97966	0.662526	-2.98805	0.00280766	0.0336415	85.3881	28.7078	83.0263	419.695	38.5096	319.403	132.494	40.84	131.752	93.6853
TNFRSF12A	126.243	1.77977	0.595796	2.98722	0.0028153	0.0336535	192.123	135.501	442.428	58.667	55.0137	111.451	39.4503	22.1217	135.219	70.4513
PPP4R3A	285.698	0.894949	0.29974	2.98576	0.00282879	0.0337767	300.281	516.741	477.686	222.258	249.919	224.262	273.919	240.786	185.493	165.636
FANCL	77.1794	-1.46502	0.490806	-2.98493	0.0028364	0.0338294	29.8858	34.4494	37.5324	60.9234	124.96	95.1413	155.568	116.564	59.8084	56.9606
AKAP13	1271.08	0.798646	0.267603	2.98444	0.00284098	0.033846	1192.59	1778.74	2213.28	970.261	993.391	1018.01	927.455	1187.76	1009.81	1419.52
EIF2A	197.794	1.21815	0.408214	2.98409	0.00284427	0.0338471	323.052	280.189	355.99	86.8722	159.54	165.818	99.7423	261.206	147.354	98.1822
KHDC1.AS1	64.817	-1.13635	0.380944	-2.98299	0.00285445	0.0338922	46.9634	39.0427	34.1204	93.6415	80.1628	89.7047	62.525	86.7851	65.0091	50.2153
PPP4R1	195.181	0.972938	0.326133	2.98325	0.00285202	0.0338922	192.123	275.595	278.65	132.001	139.106	108.733	147.38	292.687	179.425	206.108
KLF6	4623.15	1.26828	0.425496	2.9807	0.00287589	0.0341085	6767.01	6301.95	9244.36	5592.54	1795.8	1875.64	4081.25	2668.21	2358.53	5546.17
SMIM14	110.124	-1.42872	0.47995	-2.97682	0.00291259	0.0344658	120.966	43.6359	29.571	146.667	219.269	152.226	82.6224	97.8459	133.485	74.9482
SECTM1	71.2551	-1.97906	0.6649	-2.97648	0.00291577	0.0344658	51.2329	16.0764	18.1976	23.6924	151.681	159.022	43.9164	57.8567	70.2099	120.667
CNN2	1282.61	-0.778034	0.261393	-2.9765	0.00291564	0.0344658	644.68	1026.59	667.623	1630.26	1108.13	1274.89	1327.17	1798.66	1601.82	1746.29
CRYBG1	458.402	0.984533	0.33106	2.97388	0.00294061	0.0344904	365.746	659.132	824.577	402.771	223.984	309.889	372.173	443.284	453.33	529.134
SLC43A3	223.972	1.00117	0.336601	2.97434	0.00293615	0.0344904	257.587	293.968	319.594	139.898	86.4501	212.029	262.01	248.443	238.367	181.375
FUOM	185.071	-0.969362	0.325831	-2.97505	0.00292941	0.0344904	92.5038	168.802	110.323	248.206	228.7	252.804	155.568	217.813	142.153	233.838
ALDH6A1	75.1998	-1.47796	0.496952	-2.97404	0.00293906	0.0344904	51.2329	21.818	54.5927	118.462	127.317	108.733	87.8328	39.1384	103.148	39.7226
ENSG00000264575	66.6794	-1.31778	0.442928	-2.97516	0.00292834	0.0344904	39.8478	51.6741	31.8457	54.1541	135.962	116.888	61.7807	64.6634	65.0091	44.9689
B9D2	199.547	0.909971	0.305929	2.97445	0.00293516	0.0344904	244.779	314.638	291.161	161.334	121.816	171.254	140.681	185.482	133.485	230.84
IFNAR1	324.205	0.866694	0.291238	2.9759	0.00292133	0.0344904	325.898	485.737	536.828	248.206	253.849	237.853	273.175	387.98	272.172	220.348
TM7SF2	224.326	-0.984685	0.331213	-2.97297	0.00294938	0.034555	88.2344	135.501	172.877	285.437	264.852	236.494	223.304	261.206	369.252	206.108
COA8	328.661	0.786609	0.264763	2.971	0.00296836	0.0346625	475.327	409.948	515.218	333.95	246.776	231.057	206.184	264.609	289.507	314.033
RAB8B	247.895	1.21149	0.407692	2.97158	0.00296272	0.0346625	273.242	330.714	519.768	112.821	207.48	164.459	229.258	344.588	175.958	120.667
PTGIS	94.2709	-1.94485	0.654586	-2.97112	0.00296721	0.0346625	18.5008	21.818	38.6698	55.2823	79.3769	171.254	58.059	324.168	62.4088	113.172
SLC3A2	1850.82	0.899992	0.303006	2.97022	0.00297589	0.034674	2333.94	2281.7	3040.13	1815.29	1536.45	748.898	1755.91	1431.95	1750.91	1813
DYNC1LI2	426.557	0.835763	0.281362	2.97042	0.00297394	0.034674	527.983	573.009	652.837	291.078	362.305	328.917	322.302	472.213	263.504	471.424
ATP2A1.AS1	89.7477	-1.26098	0.424688	-2.96919	0.00298587	0.0347521	25.6164	44.7842	44.3565	97.0261	73.0897	107.374	78.1563	142.089	178.558	106.426
AHRR	38.851	1.67546	0.56447	2.9682	0.00299551	0.034788	88.2344	42.4876	54.5927	25.9489	15.7182	16.3099	30.5182	59.5584	36.4051	18.7371
ABCG1	58.2774	1.57692	0.531252	2.96832	0.00299434	0.034788	120.966	119.425	78.4769	29.3335	26.7209	51.6481	24.5634	30.63	76.2774	24.7329
KDM3A	125.68	1.12609	0.379442	2.96774	0.00299995	0.0348014	274.665	155.022	162.641	63.1798	78.591	130.479	108.674	115.713	77.1442	90.6873
IFI44	148.698	-2.13017	0.718085	-2.96646	0.00301248	0.034877	46.9634	31.0045	43.2192	152.308	345.015	31.2607	414.6	211.858	39.8723	170.882
CD99	3354.97	0.954653	0.321822	2.9664	0.00301305	0.034877	4166.94	5074.4	3797.6	1464.42	2879.58	2382.61	2238.99	4914.42	3672.58	2958.21
PARP10	228.213	-1.18501	0.399534	-2.96599	0.00301713	0.0348861	183.584	63.1573	111.46	240.309	389.811	179.409	245.634	243.338	329.38	296.045
IMPA2	150.683	-1.25696	0.423954	-2.96485	0.00302833	0.0349775	92.5038	50.5258	69.3782	191.796	117.101	198.438	224.792	233.128	239.234	89.9379
BSPRY	93.0086	-1.24779	0.421099	-2.96318	0.00304479	0.0351294	56.9254	29.8562	62.5541	92.5133	106.098	156.304	67.7354	119.968	136.953	101.18
HSPA8	10844.1	-0.818172	0.276158	-2.96269	0.0030496	0.0351466	4750.42	7774.09	6424.87	9300.97	12592.6	11518.9	16950.2	12348.2	9896.12	16885.1
WNK1	639.683	0.719891	0.243086	2.96147	0.00306173	0.0352482	935	714.251	887.131	539.285	447.183	554.538	494.245	706.192	637.089	481.917
SEMA4C	175.244	-1.28094	0.432755	-2.95997	0.00307668	0.0353818	165.084	70.0472	81.889	261.745	186.261	320.762	168.966	80.8292	211.496	205.358
SLC35E4	44.9491	2.08537	0.704722	2.95914	0.00308504	0.0354395	46.9634	157.319	51.1806	21.436	23.5773	14.9508	8.93215	18.7183	44.2062	62.207
TTC7A	528.726	0.858442	0.290464	2.95542	0.00312247	0.0357708	744.299	715.4	690.37	396.002	414.175	375.129	385.571	348.842	733.303	484.165
CMC1	643.83	-1.03632	0.35067	-2.95527	0.003124	0.0357708	519.444	312.341	213.821	471.592	945.45	723.074	743.601	1032.91	744.571	731.495
SUB1	343.962	1.11638	0.377714	2.95563	0.00312029	0.0357708	488.135	591.382	459.488	174.873	194.12	342.509	186.831	488.379	269.571	244.331
TBC1D32	41.0035	-1.44597	0.489415	-2.95448	0.00313195	0.0358232	28.4627	17.2247	26.159	86.8722	52.656	55.7256	44.6607	43.3925	23.4033	31.4782
CCDC28A	242.049	0.764019	0.2588	2.95216	0.00315556	0.0360543	361.476	374.35	316.182	195.181	232.629	190.283	211.394	222.068	154.288	162.638
USP34	584.155	0.777036	0.263463	2.94932	0.00318472	0.0363484	991.925	731.476	1006.55	468.208	587.075	536.869	420.555	467.108	359.717	272.062
TUBA4A	3013.24	-1.04759	0.355424	-2.94744	0.00320416	0.0365309	2046.47	1055.3	872.345	3712.94	2105.45	2393.48	3062.98	4123.99	5919.3	4840.16
ERCC6L2	102.423	-1.05412	0.357821	-2.94594	0.00321976	0.0366692	61.1948	78.0853	71.6529	139.898	115.529	184.846	84.1111	96.1442	67.6095	125.164
CHIC2	101.512	0.961428	0.326461	2.945	0.00322956	0.0366731	140.89	177.989	177.426	81.2312	106.884	65.2397	55.8259	62.1109	71.0766	76.4472
TREML2	94.5844	-1.68892	0.573505	-2.94491	0.00323047	0.0366731	15.6545	20.6697	88.7131	124.103	132.033	149.508	145.147	125.073	52.0073	92.9358
HIVEP2	450.551	0.949649	0.322461	2.94501	0.00322945	0.0366731	616.217	637.314	640.326	372.31	260.136	349.304	224.792	377.77	563.412	463.929
CHI3L2	74.6101	-1.79013	0.608023	-2.94418	0.00323815	0.036721	14.2313	29.8562	68.2408	172.616	101.382	116.888	49.8712	28.0775	122.217	42.7205
TIAM2	84.4086	1.58369	0.538059	2.94333	0.00324697	0.0367424	64.0411	157.319	233.156	44.0002	75.4474	31.2607	27.5408	64.6634	70.2099	76.4472
LDHB	1106.92	0.977546	0.332093	2.94359	0.00324434	0.0367424	1431.67	1640.94	1953.96	898.056	801.628	853.553	755.511	1141.82	1158.9	433.201
ZBTB6	70.0769	-1.52338	0.517658	-2.94284	0.00325216	0.0367619	18.5008	44.7842	54.5927	46.2567	155.61	138.634	49.1268	62.1109	71.9434	59.2091
NOTCH2	286.47	0.929682	0.315978	2.94224	0.00325852	0.0367704	314.513	554.636	381.011	231.283	220.055	205.233	180.132	339.483	209.763	228.592
CEP83	64.3617	1.31394	0.446599	2.94211	0.00325985	0.0367704	119.543	104.497	123.971	57.5388	54.2278	27.1832	54.3372	21.2708	45.073	35.9751
ARL8B	467.219	1.16483	0.396173	2.9402	0.00328003	0.0368508	456.826	1005.92	922.388	320.412	478.619	263.677	398.969	211.858	191.56	421.958
TCEAL1	75.5637	-1.57569	0.536033	-2.93955	0.00328689	0.0368508	66.8873	29.8562	19.3349	127.488	116.315	99.2188	46.1494	57.8567	137.819	54.7122
RIC3	58.836	-2.14214	0.728705	-2.93966	0.00328573	0.0368508	5.69254	33.3011	12.5108	34.9745	150.895	42.134	55.0816	131.879	31.2044	90.6873
RNF10	465.08	0.593352	0.201843	2.93967	0.00328567	0.0368508	586.332	661.429	623.266	458.054	375.665	407.748	419.067	378.621	383.12	357.503
REXO5	81.7392	-1.75677	0.59765	-2.93946	0.00328783	0.0368508	11.3851	32.1528	70.5155	142.155	119.458	126.402	63.2694	60.4092	153.422	38.2236
CYTH1	1860.33	0.730077	0.248307	2.94022	0.00327979	0.0368508	2286.98	2491.84	2405.49	1457.65	1581.25	1291.2	1481.25	1296.67	2043.02	2267.93
C3orf18	160.283	-1.50423	0.511926	-2.93837	0.00329943	0.0368639	93.9269	20.6697	123.971	253.847	167.399	255.522	189.808	130.178	112.682	254.824
RRP12	144.936	1.48508	0.505323	2.93888	0.00329405	0.0368639	109.581	177.989	419.681	84.6158	103.74	63.8806	188.319	91.8901	65.0091	144.65
PAFAH1B3	620.403	-1.03882	0.353512	-2.93857	0.00329725	0.0368639	247.625	537.411	341.204	884.517	701.818	729.87	939.364	382.875	744.571	694.77
CASTOR1	26.4858	-2.03868	0.693949	-2.93779	0.00330562	0.0368942	19.9239	8.0382	3.41204	48.5131	52.656	24.4649	36.4729	18.7183	34.6715	17.9876
PLEKHM3	66.5447	1.21524	0.413875	2.93626	0.00332199	0.0369629	86.8112	136.649	102.361	56.4106	49.5123	33.979	61.7807	62.9617	39.0055	35.9751
KLF10	220.087	1.32493	0.451233	2.93623	0.00332224	0.0369629	508.059	256.074	500.433	116.206	150.109	239.212	192.786	55.3042	92.7463	89.9379
PHPT1	1657.88	-0.761139	0.259216	-2.93632	0.00332136	0.0369629	929.307	1367.64	1016.79	1558.06	2362.45	1694.87	1554.19	2053.06	1758.71	2283.67
CEP250	314.54	-0.777433	0.264942	-2.93435	0.00334248	0.0371492	281.781	187.175	199.036	415.182	421.248	304.452	299.227	369.262	356.25	311.785
ZNF620	27.0352	-2.47038	0.84236	-2.93269	0.00336034	0.0373086	0	3.44494	19.3349	21.436	67.5883	39.4157	43.9164	26.3758	28.604	20.236
CREBBP	368.102	1.00697	0.343592	2.9307	0.003382	0.0375097	560.715	532.818	614.167	385.848	218.483	246.008	349.842	194.841	191.56	386.733
APOLD1	147.155	-1.3944	0.475973	-2.92959	0.00339415	0.0376052	132.352	83.8269	48.9059	257.232	124.96	313.966	69.9685	153.15	183.759	103.429
CSK	1342.72	-0.746014	0.254866	-2.92709	0.00342154	0.037869	987.656	987.55	735.863	1859.29	1330.55	1356.44	1215.52	1362.18	1837.59	1754.54
ENSG00000182165	245.833	-0.953069	0.325733	-2.92592	0.00343441	0.0379549	197.816	159.616	159.229	416.31	205.908	379.206	186.831	257.803	289.507	206.108
SLC22A18	112.219	-1.50761	0.515294	-2.92573	0.00343645	0.0379549	51.2329	44.7842	109.185	315.899	88.8079	180.768	65.5024	68.0667	133.485	64.4555
PLAC8	993.987	-1.43695	0.491882	-2.92133	0.00348537	0.0384552	1053.12	347.939	375.324	1432.83	914.8	2460.08	1463.38	758.093	417.792	716.505
ENSG00000272463	29.0485	-2.25114	0.770771	-2.92063	0.00349323	0.0385018	25.6164	2.29663	4.54939	31.5899	52.656	66.5989	29.7738	38.2875	12.135	26.9814
CX3CR1	38.0383	-1.86477	0.638853	-2.91893	0.00351231	0.0386719	5.69254	8.0382	18.1976	30.4617	52.656	33.979	47.6381	64.6634	26.8704	92.1863
KLHDC7B.DT	30.2726	-2.59923	0.8906	-2.91852	0.00351703	0.0386837	17.0776	0	15.9229	73.3337	84.0924	40.7748	36.4729	22.1217	6.93431	5.99586
SNHG16	319.445	1.05472	0.361477	2.91781	0.00352498	0.0387309	372.861	558.081	567.536	210.975	300.218	209.311	349.098	290.134	202.828	133.408
SLC25A30	142.685	1.24194	0.425703	2.91738	0.00352981	0.0387439	111.005	235.404	321.869	50.7695	106.098	126.402	129.516	108.056	111.816	125.913
EXOSC10	539.393	0.818894	0.280799	2.9163	0.00354212	0.0387986	550.753	816.451	801.83	514.464	385.096	330.276	471.171	389.682	627.555	506.65
RNF41	254.792	0.739935	0.253721	2.91634	0.00354168	0.0387986	276.088	391.575	371.912	225.642	228.7	167.177	232.236	219.515	213.23	221.847
ZCCHC14	78.5961	1.53844	0.528005	2.91368	0.00357199	0.0390854	250.472	117.128	114.872	36.1028	60.5151	69.3172	15.6313	21.2708	45.9398	54.7122
NDUFS8	1271.68	-0.826993	0.283893	-2.91305	0.00357917	0.0391236	767.07	980.66	724.49	1526.47	1408.35	1451.58	1124.71	1028.66	1684.17	2020.6
CASTOR3	71.6155	1.33837	0.459497	2.91268	0.00358342	0.0391298	148.006	68.8988	83.0263	44.0002	48.7264	24.4649	48.3825	67.2159	92.7463	90.6873
CES4A	162.59	-0.81697	0.280757	-2.90988	0.00361565	0.0394411	103.889	126.315	103.499	215.488	157.182	217.466	171.199	166.763	159.489	204.609
CMTM8	308.563	-1.07867	0.370956	-2.90782	0.00363961	0.0395872	239.087	164.209	166.053	310.258	385.882	505.608	417.578	155.703	354.516	386.733
DNAH1	43.6872	-1.47466	0.507144	-2.90777	0.00364019	0.0395872	12.8082	24.1146	27.2963	76.7183	44.011	59.8031	29.0295	59.5584	45.073	58.4596
ACE	25.2808	-3.24177	1.11487	-2.90776	0.00364025	0.0395872	0	2.29663	2.27469	24.8206	7.07319	13.5916	7.44346	96.9951	56.3412	41.971
SLC7A5	495.88	1.27518	0.438601	2.90737	0.00364482	0.0395964	268.972	788.892	1125.97	306.873	392.169	202.515	395.248	668.755	459.398	350.008
CD82	4835.89	1.02977	0.354308	2.90644	0.00365567	0.0396735	7526.96	7613.32	4040.99	2985.25	3986.92	2420.67	2891.78	4116.33	5451.23	7325.44
IL9R	20.9119	-2.21268	0.761482	-2.90576	0.00366365	0.0397195	18.5008	3.44494	4.54939	29.3335	45.5828	44.8523	22.3304	18.7183	6.06752	15.7391
DLG3	119.562	-1.27707	0.439561	-2.90533	0.00366863	0.0397329	103.889	24.1146	50.0433	152.308	114.743	161.74	142.17	130.178	167.29	149.147
PPP3CC	860.072	0.942728	0.324757	2.90287	0.00369755	0.0400052	777.032	1704.1	1074.79	711.901	502.197	637.447	860.463	1031.21	557.345	744.236
TENT4B	97.6678	0.981037	0.33815	2.90119	0.00371748	0.0401799	132.352	122.87	199.036	80.103	66.8024	84.268	68.4798	90.1884	65.8759	66.7039
VWCE	16.2278	-2.53466	0.873864	-2.90051	0.00372552	0.0402258	8.53881	9.18651	0	15.795	44.7969	40.7748	7.44346	12.7625	14.7354	8.2443
H2AC11	35.4721	-1.67236	0.576747	-2.89964	0.00373587	0.0402965	8.53881	21.818	13.6482	48.5131	31.4364	62.5214	27.5408	51.9009	58.0748	30.7288
NQO1	838.541	1.34052	0.462438	2.8988	0.00374592	0.0403638	722.952	1209.17	866.658	472.72	400.814	231.057	1557.17	1710.18	352.783	861.904
CEP131	146.605	-1.13374	0.391158	-2.89841	0.0037506	0.0403732	51.2329	112.535	60.2794	196.309	138.32	159.022	152.591	145.493	275.639	174.629
MACIR	80.6644	1.48723	0.513509	2.89622	0.00377692	0.0406153	64.0411	229.663	134.207	67.6927	53.4419	31.2607	89.3215	45.945	41.6058	49.4658
SPEN	538.811	0.970099	0.334993	2.89588	0.00378101	0.0406181	651.796	626.979	1028.16	430.977	390.597	356.1	722.015	331.825	341.515	508.149
RAB22A	329.624	0.894811	0.309029	2.89556	0.00378484	0.0406181	347.245	617.793	577.772	262.873	241.274	327.558	253.822	184.631	187.226	296.045
MCM3	528.221	-0.817066	0.282269	-2.89464	0.00379597	0.0406963	256.164	369.757	424.23	578.772	642.875	630.651	681.821	583.672	707.299	406.969
GUK1	3477.03	-0.504211	0.174212	-2.89424	0.00380073	0.0407062	2533.18	2434.43	3115.19	3829.15	3839.96	3796.14	3695.68	3787.91	3839.87	3898.81
TMEM175	115.406	-1.24429	0.430076	-2.89318	0.00381361	0.0407619	52.656	73.4921	51.1806	178.257	139.892	101.937	77.4119	177.824	200.228	101.18
EVL	5622.26	-0.754946	0.260933	-2.89326	0.00381272	0.0407619	4955.36	2985.62	2785.36	7388.65	5268.74	5440.72	6183.28	7089.15	7378.1	6747.59
DCPS	807.032	-0.638904	0.220886	-2.89246	0.00382237	0.0408143	611.948	582.195	458.351	951.082	690.815	932.385	927.455	952.934	937.865	1025.29
TMCO3	318.418	0.718982	0.248671	2.8913	0.00383646	0.0408414	508.059	398.465	363.951	233.54	251.491	286.783	256.799	285.029	258.303	341.764
LGALS9	674.202	-1.61503	0.558526	-2.89159	0.00383292	0.0408414	234.817	443.249	284.337	1001.85	1517.59	428.136	1601.83	341.184	283.44	605.582
ABCA7	310.708	-1.2417	0.429399	-2.8917	0.00383161	0.0408414	271.819	132.056	117.147	541.541	249.919	439.009	181.62	327.571	500.137	346.261
MUL1	78.8663	1.05796	0.366145	2.88947	0.00385897	0.0410243	120.966	93.0134	138.756	41.7438	74.6615	51.6481	62.525	59.5584	69.3431	76.4472
TRDMT1	87.2616	1.31472	0.455036	2.88927	0.00386139	0.0410243	103.889	168.802	96.6745	33.8463	61.301	53.0073	134.727	79.1275	46.8066	94.4347
CCDC14	67.5498	-1.66186	0.575335	-2.88852	0.00387065	0.0410816	28.4627	32.1528	35.2578	108.308	106.884	88.3455	93.0432	119.117	45.9398	17.9876
NEMP2	59.4709	-1.22948	0.425892	-2.88684	0.00389138	0.0412191	54.0791	28.7078	20.4722	67.6927	80.9488	91.0638	61.0363	62.1109	64.1423	64.4555
ARHGEF7	215.862	0.757646	0.262424	2.88711	0.00388802	0.0412191	367.169	267.557	279.787	162.462	172.114	206.593	148.125	172.719	187.226	194.865
MAPK8	109.042	1.04591	0.362363	2.88637	0.00389715	0.041239	122.39	196.362	196.761	62.0516	102.954	84.268	96.7649	67.2159	97.9471	63.706
RNF168	110.778	0.923591	0.320216	2.88428	0.00392315	0.0414727	166.507	211.29	148.992	90.2569	69.946	119.606	72.9459	78.2767	78.0109	71.9503
BRAF	87.4225	1.0412	0.36111	2.88333	0.00393494	0.041556	128.082	137.798	142.168	68.8209	58.1574	72.0356	58.8033	42.5417	78.8777	86.9399
CPNE7	24.3674	2.17473	0.754547	2.88217	0.00394951	0.0416683	28.4627	82.6786	30.7084	5.64106	8.64501	17.6691	21.586	16.1658	26.8704	5.24637
SNRPC	2227.36	0.724063	0.251335	2.88087	0.00396575	0.0417981	2413.64	2981.02	2539.7	1897.65	1501.87	1404.01	1660.63	2313.42	2689.64	2872.02
MSTO1	77.7701	-1.08451	0.376929	-2.87722	0.00401198	0.0421596	52.656	29.8562	51.1806	108.308	74.6615	100.578	104.953	81.68	77.1442	96.6832
EHD1	717.412	0.843426	0.293128	2.87733	0.0040106	0.0421596	587.755	1366.49	860.972	595.695	490.408	483.861	666.934	701.938	735.036	685.027
MAP2K3	466.246	0.941796	0.327302	2.87746	0.00400894	0.0421596	604.832	740.662	555.025	421.951	287.643	279.987	319.324	302.046	607.619	543.375
COX19	515.335	0.792839	0.275619	2.87657	0.00402021	0.0422042	472.481	744.107	827.989	421.951	319.08	441.727	393.759	471.362	540.009	520.89
RNF19B	134.236	1.46523	0.509594	2.87528	0.00403664	0.0423348	72.5799	313.49	191.074	37.231	112.385	58.4439	126.539	154.852	104.881	170.882
TET3	71.9408	1.32084	0.459597	2.8739	0.0040544	0.0423996	113.851	142.391	138.756	67.6927	43.2251	47.5707	61.0363	17.8675	33.8047	53.2132
TCF19	418.18	-0.949017	0.330259	-2.87355	0.00405881	0.0423996	156.545	391.575	245.667	469.336	528.918	536.869	448.096	467.108	587.682	350.008
MT2A	7362.92	1.40324	0.48819	2.87438	0.00404826	0.0423996	12048.3	10269.4	16896.4	4973.15	6069.59	3782.55	6750.47	979.31	4537.64	7322.44
ANKRD11	2692.41	0.625183	0.217548	2.87377	0.0040561	0.0423996	3315.9	4318.81	3722.54	2812.63	2326.29	2224.95	1781.22	1812.28	2172.17	2437.32
PLCB2	437.095	-1.06796	0.371792	-2.87246	0.00407294	0.0424734	340.129	195.213	148.992	674.67	457.4	299.016	514.343	423.715	624.954	692.521
ATF4	1721.14	0.680848	0.237032	2.87238	0.00407389	0.0424734	2705.38	1751.18	2735.32	1800.62	1362.77	1322.46	1336.1	1397.07	1476.14	1324.33
NUDT22	623.24	-0.729642	0.254119	-2.87126	0.00408842	0.0425412	569.254	376.647	416.269	849.543	740.327	665.989	554.537	560.7	748.905	750.232
ZWINT	1406.87	-1.19673	0.41678	-2.87137	0.004087	0.0425412	310.243	1341.23	660.799	1357.24	1773.01	2173.3	2279.93	1393.67	1452.74	1326.58
KCTD20	1553.02	0.628509	0.219076	2.8689	0.00411898	0.0427753	2049.31	1913.09	1654.84	1208.31	1296.75	1126.74	1452.22	2012.22	1424.13	1392.54
PRPF19	1202.97	-0.57255	0.199556	-2.86912	0.0041162	0.0427753	915.076	856.642	791.593	1088.72	1286.54	1436.63	1493.9	1263.49	1365.19	1531.94
NAGA	224.584	-0.985407	0.343577	-2.86808	0.0041297	0.0428446	102.466	141.243	127.383	259.489	260.922	214.748	212.138	218.664	452.463	256.323
UBE2Q2P1	44.2041	2.01568	0.702985	2.86731	0.00413973	0.0429067	126.659	112.535	40.9445	38.3592	7.07319	24.4649	10.4208	39.1384	31.2044	11.2422
GNA13	144.868	1.12232	0.392147	2.86198	0.00421001	0.0435925	239.087	192.917	154.679	84.6158	89.5938	95.1413	131.749	250.996	94.4799	115.42
MED11	789.194	-0.656392	0.229386	-2.86152	0.00421619	0.0436139	590.601	597.123	413.994	873.235	748.972	902.483	832.178	905.287	1085.22	942.848
LINC02341	31.1341	2.13886	0.74774	2.86044	0.00423056	0.0437199	78.2724	50.5258	73.9276	19.1796	22.0055	4.07748	12.6539	3.40334	33.8047	13.4907
EIF1B	992.377	0.9231	0.322849	2.85923	0.00424675	0.0437593	1275.13	1222.95	1965.34	650.978	957.239	744.82	771.142	1153.73	668.294	514.145
SCRN2	204.486	-1.05982	0.370611	-2.85966	0.00424094	0.0437593	112.428	128.611	130.795	354.258	204.337	217.466	128.027	189.736	286.907	292.298
KIAA1671	151.453	1.45491	0.508815	2.85941	0.00424435	0.0437593	250.472	165.357	330.968	45.1284	164.255	61.1623	86.3441	153.15	71.0766	186.621
GAMT	133.264	-1.1046	0.386516	-2.85783	0.00426543	0.0439091	85.3881	76.937	101.224	247.078	180.759	138.634	139.193	65.5142	157.755	140.153
RPL39L	105.952	-1.03404	0.362457	-2.85285	0.0043329	0.0445604	45.5403	64.3056	70.5155	103.795	115.529	152.226	102.72	139.537	166.423	98.9316
ETV6	366.524	0.908791	0.318631	2.85218	0.0043421	0.0446117	636.141	463.919	470.862	232.411	394.527	206.593	267.22	256.101	415.192	322.277
GOLGA2P5	178.189	-1.14811	0.402595	-2.85178	0.00434754	0.0446243	159.391	103.348	69.3782	241.437	178.402	315.325	163.756	138.686	276.505	135.656
CLDND1	1138.37	0.843041	0.295752	2.8505	0.00436505	0.0447175	1582.53	1439.99	1605.93	868.722	1102.63	606.186	1350.24	814.248	770.575	1242.64
SOCS3	322.769	-1.71672	0.602227	-2.85061	0.00436351	0.0447175	243.356	17.2247	123.971	693.85	352.088	214.748	298.483	359.903	503.604	420.459
ENSG00000271857	112.794	1.46311	0.513455	2.84954	0.00437831	0.0448101	197.816	251.481	120.559	58.667	96.667	50.289	40.1947	72.3209	172.491	67.4534
ZNF721	116.151	-1.0822	0.37983	-2.84916	0.00438355	0.0448204	52.656	73.4921	102.361	139.898	161.112	184.846	116.118	141.238	123.084	66.7039
ENSG00000273117	69.5093	1.21046	0.42499	2.8482	0.00439678	0.0449124	88.2344	140.094	127.383	69.9491	28.2928	57.0848	40.1947	38.2875	54.6077	50.9648
GADD45G	1126.82	1.39061	0.488409	2.84722	0.00441029	0.045007	2383.75	863.532	2118.88	1134.98	571.357	339.79	393.014	878.061	1234.31	1350.57
EIF6	719.608	0.776293	0.272716	2.84653	0.00441984	0.0450611	1001.89	602.865	999.728	556.208	506.912	456.678	778.585	883.166	566.88	843.167
POLR3GL	494.941	-0.836756	0.294005	-2.84606	0.00442636	0.0450842	392.785	341.049	241.118	507.695	530.489	702.686	527.741	763.198	435.995	506.65
UBE4B	193.929	0.861608	0.302873	2.84478	0.00444417	0.0452222	220.586	307.748	327.556	142.155	139.106	191.642	180.876	142.94	113.549	173.13
TNFSF11	29.706	1.97732	0.695511	2.84297	0.00446955	0.045423	17.0776	44.7842	89.8504	13.5385	16.5041	8.15497	46.8938	19.5692	18.2026	22.4845
NDUFV2	26.0009	1.91066	0.672114	2.84276	0.00447247	0.045423	52.656	50.5258	59.142	19.1796	9.43092	14.9508	8.93215	3.40334	20.8029	20.9855
CHAF1A	329.881	-0.87019	0.306418	-2.83988	0.00451311	0.0457919	148.006	230.811	249.079	336.207	364.662	449.882	340.166	289.284	517.473	373.242
PLXNA3	341.946	0.888831	0.313267	2.8373	0.00454974	0.0461194	451.134	476.55	453.801	306.873	219.269	220.184	208.417	271.416	355.383	456.435
ENSG00000276728	65.5515	1.42924	0.504223	2.83454	0.00458919	0.0464343	135.198	134.353	39.8071	57.5388	27.5069	29.9016	58.8033	58.7075	53.7409	59.9586
ARSG	28.6177	-1.80849	0.638025	-2.83451	0.00458956	0.0464343	7.11567	24.1146	12.5108	42.872	49.5123	62.5214	35.7286	22.1217	19.9361	9.74327
TENT5C	136.353	1.30073	0.459139	2.83297	0.00461175	0.0465281	157.968	211.29	210.409	111.693	47.1546	77.4722	55.8259	125.923	194.161	171.631
SERTAD1	218.278	1.08647	0.383466	2.83329	0.00460722	0.0465281	402.747	205.548	396.934	203.078	154.038	115.529	139.193	135.283	273.038	157.391
PTTG1IP	806.108	0.66288	0.233989	2.83295	0.004612	0.0465281	870.958	1361.9	1015.65	690.465	671.953	690.454	604.409	643.23	700.365	811.689
FIG4	128.552	-0.98327	0.347173	-2.83222	0.00462257	0.0465904	71.1567	109.09	64.8288	152.308	146.179	187.564	111.652	190.587	118.75	133.408
GNA12	347.836	0.724996	0.256085	2.83108	0.00463912	0.0466583	525.137	380.092	421.956	225.642	336.37	237.853	298.483	353.947	357.117	341.764
MAPK1IP1L	934.407	0.734812	0.259593	2.83063	0.00464567	0.0466583	852.458	1516.92	1313.64	665.645	807.13	740.743	977.326	875.508	690.83	903.875
ZNF726	51.5905	-1.43607	0.507349	-2.83054	0.00464691	0.0466583	11.3851	35.5977	30.7084	60.9234	51.8701	100.578	64.7581	37.4367	58.9416	63.706
FLT3LG	33.7051	-1.91429	0.676186	-2.83101	0.00464012	0.0466583	4.2694	21.818	19.3349	102.667	27.5069	43.4932	42.4277	30.63	21.6697	23.2339
FOXRED1	169.88	-0.744531	0.263066	-2.83021	0.0046518	0.0466632	128.082	101.052	134.207	213.232	208.266	186.205	168.222	177.824	173.358	208.356
ATE1	118.062	1.06802	0.377584	2.82855	0.00467596	0.0468613	203.508	171.099	145.58	91.3851	94.3092	61.1623	94.5319	110.608	61.542	146.898
SLC35D1	57.9353	1.24472	0.440272	2.82717	0.00469614	0.0470191	79.6955	109.09	97.8118	33.8463	33.7941	54.3665	29.0295	63.8125	32.938	44.9689
SYCP2	20.1806	-1.84207	0.651977	-2.82537	0.00472265	0.0472399	17.0776	10.3348	7.96143	32.7181	58.1574	33.979	16.3756	7.6575	7.80109	9.74327
NDUFA5	136.361	1.15977	0.410717	2.82377	0.00474627	0.0473139	170.776	214.735	226.332	112.821	92.7374	67.9581	108.674	188.034	123.084	58.4596
SARNP	56.4396	2.09245	0.740961	2.82397	0.0047433	0.0473139	86.8112	55.1191	199.036	22.5642	31.4364	25.8241	11.9095	79.1275	45.073	7.49482
FEM1B	57.1234	1.44338	0.511229	2.82336	0.00475236	0.0473139	58.3485	113.683	130.795	27.0771	44.7969	39.4157	64.7581	36.5859	35.5383	20.236
C17orf75	389.527	-0.696641	0.246723	-2.82358	0.00474908	0.0473139	294.589	260.667	352.578	433.233	425.177	615.7	400.458	347.14	369.252	396.476
C19orf38	30.7191	-1.67764	0.594072	-2.82396	0.00474336	0.0473139	15.6545	20.6697	11.3735	48.5131	33.0082	72.0356	22.3304	16.1658	44.2062	23.2339
HLA.A	36346.2	-0.666691	0.236183	-2.82278	0.00476097	0.0473551	24439.5	30725.4	30178.4	56654.2	38639.3	40185	41627.5	27878.4	37226.8	35907.7
RAP2B	88.5116	1.31743	0.466859	2.82189	0.00477412	0.0474414	106.735	118.276	226.332	46.2567	54.2278	81.5497	70.7128	97.8459	44.2062	38.9731
PPA2	862.492	-0.894188	0.317048	-2.82036	0.00479698	0.0475794	667.45	644.204	424.23	1182.37	810.273	1234.12	1211.05	811.695	579.015	1060.52
RPS3A	1123.66	1.45864	0.517167	2.82044	0.00479577	0.0475794	2514.68	1481.32	2323.6	573.131	267.209	1461.1	285.084	1099.28	702.099	529.134
PPP6R1	67.9742	-1.17877	0.41806	-2.81961	0.00480822	0.0476463	55.5023	29.8562	29.571	109.436	71.5178	77.4722	57.3146	90.1884	71.9434	86.9399
TCIRG1	287.33	-1.0089	0.357914	-2.81885	0.00481962	0.0477146	152.275	227.366	118.284	312.514	276.64	414.544	201.718	348.842	462.865	358.252
AUTS2	102.415	3.35992	1.19253	2.81746	0.00484044	0.0478761	86.8112	601.717	54.5927	3.38463	7.07319	62.5214	22.3304	39.1384	64.1423	82.443
NRM	173.782	-1.24023	0.440288	-2.81685	0.00484966	0.0479226	37.0015	125.166	122.833	197.437	215.339	263.677	158.546	201.648	289.507	126.662
TMEM178B	62.2616	-1.25999	0.447525	-2.81547	0.00487064	0.0480851	31.309	44.7842	28.4337	115.078	69.1601	66.5989	72.2015	91.8901	58.9416	44.2194
INTS6L	219.057	1.31034	0.465625	2.81415	0.00489071	0.0482383	270.396	353.681	423.093	126.36	207.48	86.9863	119.095	263.758	261.77	77.9461
SLC9A9	45.5054	-1.43366	0.509517	-2.81376	0.00489665	0.048252	17.0776	24.1146	18.1976	64.308	60.5151	35.3382	52.1042	93.5917	43.3394	46.4679
CYTOR	612.093	1.14007	0.405402	2.81218	0.00492062	0.0483983	532.252	865.829	1252.22	275.283	374.093	554.538	271.686	695.131	578.148	721.751
NUDT18	100.914	-1.11729	0.397272	-2.8124	0.0049173	0.0483983	89.6575	42.4876	63.6914	151.18	96.667	176.691	85.5997	75.7242	102.281	125.164
RAD54L	122.26	-1.37405	0.488706	-2.81161	0.0049294	0.0484397	22.7702	71.1955	83.0263	147.796	143.822	169.895	125.794	128.476	249.635	80.1946
PLEKHB2	1161.26	0.762611	0.271293	2.81103	0.00493836	0.0484829	1149.89	1659.31	2099.54	968.005	976.101	950.054	841.111	975.056	763.64	1229.9
ARNTL2	366.226	0.983927	0.350092	2.81048	0.00494672	0.04852	670.296	391.575	418.544	199.693	362.305	183.487	397.481	389.682	239.234	409.967
ENSG00000225720	201.218	1.26377	0.449815	2.80953	0.00496137	0.0486187	149.429	234.256	478.823	156.821	74.6615	129.12	139.193	170.167	293.841	185.872
C1RL.AS1	71.6924	-1.20373	0.428579	-2.80866	0.00497484	0.0487057	34.1552	44.7842	51.1806	86.8722	81.7347	133.198	48.3825	56.155	104.015	76.4472
RFX1	139.699	1.04719	0.372913	2.80814	0.00498284	0.0487389	143.737	310.045	227.469	128.616	77.8051	125.043	68.4798	98.6967	114.416	102.679
CHD1	152.097	0.828066	0.294915	2.80782	0.00498786	0.0487431	220.586	182.582	244.53	106.052	138.32	119.606	136.215	150.598	126.551	95.9337
CYBC1	1342.17	-0.886738	0.315886	-2.80714	0.00499831	0.0488002	1104.35	800.375	565.261	1752.11	1530.17	1281.69	1238.59	1254.98	2324.73	1569.42
ENSG00000232533	56.3157	1.42307	0.507487	2.80416	0.00504485	0.0492093	150.852	43.6359	63.6914	33.8463	28.2928	33.979	46.8938	57.0059	39.0055	65.9544
SLC9A8	279.562	0.674237	0.240492	2.80357	0.00505395	0.0492528	378.554	347.939	399.209	261.745	253.063	188.923	211.394	233.979	265.237	255.573
FSD1	49.7103	-1.1775	0.420155	-2.80254	0.00507018	0.0493656	31.309	28.7078	22.7469	66.5645	71.5178	47.5707	63.2694	65.5142	45.9398	53.9627
ENSG00000204054	325.492	0.630901	0.225188	2.80166	0.005084	0.0494547	435.479	414.541	418.544	298.976	245.204	275.91	256.055	298.643	271.305	340.265
NEDD4L	77.8667	1.88377	0.67267	2.80044	0.00510334	0.0495973	58.3485	171.099	138.756	57.5388	7.8591	35.3382	72.2015	112.31	22.5365	102.679
ZDHHC12	603.658	-0.677189	0.241998	-2.79832	0.00513693	0.0498475	391.362	532.818	365.088	680.311	752.902	627.933	546.35	650.888	773.175	715.755
TPP2	195.393	0.983358	0.351423	2.79822	0.00513848	0.0498475	173.622	408.8	238.843	130.872	124.174	161.74	169.711	230.576	149.954	165.636
NAF1	129.216	1.01469	0.362691	2.79766	0.00514743	0.0498887	103.889	191.768	269.551	91.3851	99.0247	89.7047	100.487	129.327	108.349	108.675

## Sheet: CD4_41BB_basal_DEG_AMLvsAdult_S
GeneID	baseMean	log2FoldChange	lfcSE	stat	pvalue	padj	YHD1_41BB_CD4_0d	YHD2_41BB_CD4_0d	YHD3_41BB_CD4_0d	SHD1_41BB_CD4_0d	SHD2_41BB_CD4_0d	SHD3_41BB_CD4_0d	AML10b_41BB_CD4_0d	AML11b_41BB_CD4_0d	AML8_41BB_CD4_0d	AML9b_41BB_CD4_0d
CD44	4063.91	3.11628	0.262694	11.8628	1.84733e-32	1.95872e-28	7935.4	11953.9	11864.8	1353.85	980.03	1669.05	1384.48	1004.83	990.739	1501.96
HBB	362.58	9.49985	0.908419	10.4576	1.35274e-25	7.17157e-22	1515.64	1646.68	436.741	5.64106	4.71546	9.51413	0	3.40334	3.46715	0
CNIH2	54.439	5.08853	0.523775	9.71512	2.59949e-22	9.18746e-19	122.39	199.807	167.19	7.89748	10.2168	17.6691	3.72173	1.70167	7.80109	5.99586
HBA2	57.1126	10.3189	1.14937	8.97792	2.75943e-19	7.31455e-16	284.627	196.362	84.1637	2.25642	2.35773	1.35916	0	0	0	0
TMEM43	1093.09	2.08137	0.239993	8.67263	4.22264e-18	8.95453e-15	1602.45	2735.28	2553.34	513.336	747.401	607.545	579.845	570.059	493.203	528.385
RALA	1205.39	1.89355	0.221996	8.52968	1.4675e-17	2.59332e-14	2241.44	2916.72	2352.03	526.875	682.17	640.165	748.067	583.672	549.544	813.188
CCND3	2904.87	-1.58524	0.186717	-8.49008	2.06495e-17	3.12781e-14	1276.55	1051.86	1480.83	3703.92	3222.23	3073.06	3578.07	3752.18	4119.84	3790.13
ANXA1	1044.09	3.76412	0.455135	8.27033	1.33584e-16	1.62536e-13	3001.39	1444.58	4510.72	115.078	146.179	343.868	100.487	306.3	172.491	299.793
MT1H	39.1244	9.78077	1.18318	8.26649	1.37963e-16	1.62536e-13	149.429	64.3056	175.151	0	2.35773	0	0	0	0	0
WHAMM	275.626	1.70355	0.209344	8.13756	4.03331e-16	4.27652e-13	518.021	532.818	487.922	206.463	192.548	188.923	168.222	169.316	130.885	161.139
TAGLN2	3689.01	1.6406	0.210918	7.77838	7.34572e-15	7.08061e-12	7693.47	6359.36	7108.42	2579.09	1602.47	2498.14	2154.88	2236.84	2471.21	2186.24
MOK	49.3252	4.17529	0.539517	7.73895	1.00245e-14	8.85749e-12	109.581	133.204	189.937	7.89748	10.2168	10.8733	8.93215	3.40334	3.46715	15.7391
BCOR	293.662	1.83988	0.244817	7.51534	5.67633e-14	4.62971e-11	550.753	548.894	624.403	227.899	182.331	160.381	197.252	174.421	130.885	139.404
LMNA	2791.33	2.37082	0.321037	7.38487	1.52603e-13	1.15575e-10	4636.57	5942.52	10741.1	267.386	466.045	362.896	957.228	1762.93	1532.48	1244.14
CRIP2	213.034	4.20672	0.573503	7.33514	2.21496e-13	1.56568e-10	782.724	718.845	408.308	29.3335	16.5041	36.6974	5.95476	61.26	13.0018	57.7101
ABI3	648.239	-1.53288	0.210563	-7.27991	3.34051e-13	2.21371e-10	240.51	368.609	307.084	697.234	697.888	630.651	882.05	806.59	862.454	989.316
AGO2	361.679	1.91213	0.262996	7.27057	3.5798e-13	2.23274e-10	616.217	674.06	914.427	199.693	244.418	186.205	171.199	265.46	174.224	170.882
NCS1	63.5519	2.97796	0.414398	7.18623	6.66048e-13	3.7169e-10	135.198	174.544	194.486	19.1796	11.7887	14.9508	16.3756	30.63	12.135	26.2319
SLA2	1363.86	-1.37722	0.191511	-7.19134	6.41588e-13	3.7169e-10	740.03	587.937	686.958	1831.09	1467.29	1349.65	1800.57	1839.5	1636.5	1699.08
FOXP1	164.625	2.14621	0.300273	7.14752	8.83626e-13	4.68454e-10	287.473	338.753	396.934	78.9748	110.813	125.043	96.7649	57.0059	89.2792	65.2049
BMF	73.7195	3.67527	0.518952	7.0821	1.41987e-12	7.16897e-10	85.3881	272.15	254.766	21.436	17.29	21.7466	8.1878	17.0167	29.4708	9.74327
GPR157	75.0817	3.10553	0.441908	7.02755	2.10194e-12	1.01304e-09	260.434	89.5685	239.98	21.436	23.5773	24.4649	23.8191	32.3317	16.469	18.7371
MT1F	136.704	2.57234	0.367873	6.99247	2.70092e-12	1.24512e-09	249.049	279.04	411.72	49.6413	56.5855	110.092	64.7581	53.6025	58.0748	34.4762
POP5	665.585	-1.40811	0.207377	-6.79009	1.1206e-11	4.95071e-09	288.896	341.049	351.44	680.311	723.823	795.109	920.755	915.497	685.63	953.341
LZTS1	205.247	-2.51775	0.371543	-6.77647	1.23147e-11	5.10239e-09	34.1552	29.8562	59.142	463.695	227.128	294.938	224.792	170.167	315.511	233.089
KIAA0895L	302.404	-1.95009	0.287871	-6.77418	1.25118e-11	5.10239e-09	92.5038	88.4202	128.52	447.9	267.995	402.312	396.736	301.195	475	423.457
NR3C1	393.637	1.76176	0.264678	6.65623	2.80944e-11	1.10328e-08	912.229	556.932	826.851	278.668	246.776	212.029	193.53	297.792	216.697	194.865
IDS	175.087	2.1095	0.318848	6.61599	3.69073e-11	1.3976e-08	237.664	415.69	489.059	93.6415	80.9488	80.1905	76.6676	120.818	79.7445	76.4472
SUN1	493.722	1.70616	0.258485	6.60063	4.09425e-11	1.47341e-08	789.84	923.244	1198.76	227.899	278.212	328.917	290.295	385.428	230.566	284.054
TSC22D3	564.967	2.63842	0.399885	6.59795	4.16884e-11	1.47341e-08	1606.72	1042.67	1479.69	338.463	110.813	187.564	209.905	105.503	228.832	339.515
KLF7	142.066	2.20671	0.336081	6.566	5.16834e-11	1.76774e-08	260.434	300.858	357.127	81.2312	44.011	111.451	56.5703	79.9784	61.542	67.4534
SNX9	556.027	1.64558	0.251302	6.54824	5.82206e-11	1.9291e-08	1112.89	1267.74	989.492	188.411	296.288	269.114	271.686	417.759	324.179	422.708
PNMA1	233.77	2.07909	0.319641	6.50445	7.79761e-11	2.50539e-08	473.904	716.548	350.303	78.9748	113.957	118.247	142.17	89.3376	106.615	147.648
BICDL1	451.961	1.59709	0.246018	6.49176	8.48407e-11	2.64578e-08	903.691	1004.77	599.382	268.514	356.803	281.346	240.424	268.863	287.774	308.037
CD109	110.926	2.39223	0.369944	6.46647	1.0032e-10	3.03913e-08	345.822	140.094	292.298	42.872	52.656	38.0565	56.5703	59.5584	41.6058	39.7226
DDI2	276.443	1.75137	0.271142	6.45922	1.05247e-10	3.09983e-08	402.747	547.746	658.524	162.462	161.112	194.36	145.892	186.333	117.883	187.371
LDLRAD4	281.76	2.28723	0.355184	6.43957	1.19813e-10	3.43345e-08	547.907	969.177	437.879	152.308	109.242	66.5989	117.607	131.028	179.425	106.426
YARS1	1873.54	1.11417	0.173309	6.42884	1.28584e-10	3.58785e-08	3159.36	2757.1	3119.74	1476.83	1390.28	1266.74	1455.94	1206.48	1518.61	1384.29
GTF2I	160.362	2.28148	0.358165	6.36991	1.89135e-10	4.89121e-08	296.012	467.364	249.079	72.2055	138.32	103.296	81.1337	43.3925	65.8759	86.9399
TLE3	369.736	1.67689	0.262976	6.37659	1.81069e-10	4.89121e-08	673.143	721.141	847.323	180.514	168.185	171.254	150.358	261.206	301.642	222.596
PIMREG	344.746	-1.93328	0.303438	-6.37125	1.8749e-10	4.89121e-08	103.889	60.8606	133.07	597.952	425.177	610.263	419.067	374.367	434.261	288.551
SAPCD2	228.009	-2.21652	0.348609	-6.35818	2.04153e-10	5.15388e-08	37.0015	82.6786	86.4384	240.309	190.19	358.819	394.503	343.737	293.841	252.575
CDK2AP2	2265.71	-1.12177	0.177621	-6.31553	2.69234e-10	6.6388e-08	1243.82	1302.19	1280.65	2466.27	3023.4	2237.18	2734.73	2653.75	2671.44	3043.65
WHRN	29.4863	5.14651	0.816533	6.30288	2.92165e-10	7.04052e-08	156.545	67.7505	48.9059	6.76927	4.71546	0	5.21042	0	3.46715	1.49896
SIT1	2040.4	-1.30692	0.208512	-6.26783	3.66104e-10	8.62624e-08	1112.89	780.853	974.706	2773.14	2507.84	2795.8	2046.21	2076.89	2842.2	2493.53
NOD2	159.003	-2.62311	0.424811	-6.17478	6.62567e-10	1.52722e-07	65.4642	31.0045	20.4722	170.36	111.599	240.572	227.025	168.465	219.297	335.768
SH2D3C	844.908	-1.49151	0.242647	-6.14683	7.90456e-10	1.78323e-07	377.131	376.647	299.122	1329.03	1041.33	1079.17	813.57	971.652	1333.99	827.428
YPEL5	304.645	1.87527	0.305668	6.13497	8.51768e-10	1.84312e-07	381.4	775.112	613.03	278.668	177.616	176.691	125.05	188.885	173.358	156.642
CCDC74A	49.5778	3.12752	0.509716	6.13581	8.47269e-10	1.84312e-07	106.735	137.798	113.735	23.6924	27.5069	31.2607	11.9095	25.525	13.8686	3.74741
SH3BP1	512.469	-1.72881	0.283646	-6.09496	1.09468e-09	2.32138e-07	284.627	254.926	141.031	596.824	411.817	432.213	583.567	809.143	807.847	802.695
BST2	1118.7	-1.60505	0.2636	-6.08894	1.13663e-09	2.36308e-07	468.211	548.894	376.462	1175.6	1821.74	1144.41	1468.59	1026.96	1434.53	1721.56
KLHL24	87.6364	2.2134	0.364013	6.08056	1.19767e-09	2.39602e-07	169.353	235.404	111.46	64.308	58.9433	88.3455	29.0295	43.3925	36.4051	39.7226
RFLNB	2606.37	-1.35751	0.223204	-6.08195	1.18732e-09	2.39602e-07	1065.93	999.033	1549.07	2726.89	3303.18	4069.33	3206.64	2930.27	3041.56	3171.81
HBA1	20.5575	6.80218	1.12258	6.05943	1.36607e-09	2.68229e-07	103.889	78.0853	18.1976	2.25642	0.78591	0	0.744346	0	0.866788	0.749482
KDM6B	183.643	2.16749	0.359883	6.02276	1.71467e-09	3.30556e-07	367.169	283.634	548.201	125.231	67.5883	88.3455	56.5703	76.575	125.684	97.4327
TGIF1	98.6701	2.2795	0.379486	6.0068	1.89218e-09	3.58263e-07	237.664	234.256	187.662	68.8209	41.6532	35.3382	49.8712	31.4809	68.4763	31.4782
RGCC	2771.74	1.92343	0.322204	5.9696	2.37829e-09	4.42403e-07	3443.99	5186.93	9193.18	1182.37	976.101	1469.25	1243.06	1329.85	1572.35	2120.28
JOSD1	627.213	1.47926	0.248279	5.95805	2.55259e-09	4.66639e-07	1462.98	1084.01	942.861	400.515	358.375	354.741	406.413	338.632	555.611	367.996
BTG1	3768.42	1.58864	0.268279	5.92162	3.18793e-09	5.72909e-07	6730	7028.83	4522.09	3130.79	4339.01	3830.12	2690.06	1327.3	2097.63	1988.38
FAM107B	2617.96	1.63796	0.277727	5.89773	3.68539e-09	6.5127e-07	3352.91	6544.24	5235.21	1256.83	1943.56	1363.24	1802.06	1996.06	1368.66	1316.84
ANKH	493.663	1.35423	0.229845	5.89194	3.81696e-09	6.60202e-07	815.456	1150.61	749.512	225.642	305.719	273.191	341.655	381.174	324.179	369.495
FAM102A	2566.85	1.79346	0.304488	5.89006	3.86047e-09	6.60202e-07	4468.64	4756.32	3898.83	2529.45	2157.32	2810.75	2173.49	928.26	1006.34	939.101
OSM	2402.16	-2.80795	0.477509	-5.88041	4.09245e-09	6.88766e-07	421.248	74.6404	825.714	3697.15	3836.03	2825.7	3277.35	2805.2	3580.7	2677.9
FLVCR2	47.8756	3.80316	0.647872	5.87024	4.35171e-09	7.20956e-07	132.352	146.984	127.383	2.25642	28.2928	2.71832	10.4208	5.95584	10.4015	11.9917
SKIL	58.301	2.67168	0.457402	5.84099	5.18902e-09	8.46449e-07	122.39	107.942	168.327	39.4874	46.3687	14.9508	13.3982	28.0775	17.3358	24.7329
LRRC45	171.051	-2.28897	0.393802	-5.81248	6.15525e-09	9.88851e-07	61.1948	33.3011	40.9445	278.668	150.109	267.755	157.057	226.322	341.515	153.644
UQCC2	929.59	-1.37481	0.241244	-5.69883	1.20631e-08	1.90904e-06	500.943	396.168	425.368	883.389	1036.62	1482.85	907.357	1274.55	1202.24	1186.43
ARHGAP31	96.5204	3.0501	0.540301	5.64519	1.64999e-08	2.57278e-06	224.855	307.748	218.371	7.89748	61.301	24.4649	49.8712	16.1658	20.8029	33.7267
CLU	115.119	-3.18008	0.564718	-5.63127	1.78884e-08	2.74885e-06	42.694	12.6315	28.4337	19.1796	18.8618	23.1057	129.516	572.611	115.283	188.869
STX1A	122.933	2.0516	0.364691	5.62558	1.84883e-08	2.80046e-06	182.161	175.692	428.78	63.1798	69.1601	57.0848	63.2694	72.3209	55.4744	62.207
SLC6A6	774.542	1.22014	0.221438	5.51009	3.58656e-08	5.35552e-06	1433.1	1506.59	1346.62	280.925	342.657	383.284	774.119	532.622	506.204	639.308
MPP7	40.8185	3.50724	0.636795	5.50764	3.63668e-08	5.35552e-06	76.8493	98.755	71.6529	31.5899	14.9323	85.6272	11.1652	2.5525	6.06752	8.99379
IFNAR2.1	525.828	1.59197	0.289589	5.49736	3.85519e-08	5.59953e-06	866.689	1040.37	686.958	508.823	402.386	606.186	389.293	182.929	308.577	266.066
PPP2R5C	1536.21	1.10233	0.200773	5.49043	4.00949e-08	5.74495e-06	2669.8	2226.58	2170.06	1532.11	1230.74	1144.41	1036.13	1146.07	1260.31	945.846
PGM2L1	138.839	2.09101	0.381377	5.4828	4.18644e-08	5.91851e-06	284.627	398.465	191.074	117.334	75.4474	47.5707	66.2468	64.6634	92.7463	50.2153
RAB3GAP1	233.449	1.40324	0.256743	5.46555	4.61469e-08	6.4381e-06	375.708	385.833	400.346	183.898	220.841	182.128	186.086	121.669	165.557	112.422
GMPPB	342.574	-1.35887	0.248875	-5.46004	4.76026e-08	6.5304e-06	146.583	202.103	153.542	419.695	433.822	350.664	366.962	384.577	416.925	550.869
MT1G	141.057	5.74604	1.05269	5.45842	4.80403e-08	6.5304e-06	263.28	333.011	755.198	9.02569	12.5746	4.07748	5.95476	0	3.46715	23.9834
N4BP3	92.5633	2.77578	0.509104	5.45228	4.97277e-08	6.67421e-06	176.469	194.065	279.787	40.6156	28.2928	80.1905	61.0363	11.9117	22.5365	30.7288
TNF	2020.06	-2.07685	0.38463	-5.39961	6.67875e-08	8.85184e-06	980.54	252.629	759.748	2937.86	2046.51	2018.35	2678.16	3562.44	3287.73	1676.59
CENPX	969.858	-1.16101	0.21557	-5.38577	7.21333e-08	9.44234e-06	471.058	708.51	573.223	768.312	884.935	1062.86	1327.17	1243.07	1220.44	1439.01
CAST	1571.11	1.15468	0.214573	5.38129	7.39534e-08	9.56254e-06	2632.8	2213.95	2524.91	1374.16	1134.07	1417.61	1208.07	1083.96	818.248	1303.35
SQSTM1	6077.7	1.41904	0.263861	5.378	7.53194e-08	9.62182e-06	9109.49	17000.8	8319.69	3201.86	3499.66	2477.75	3951.73	4504.31	4251.6	4460.17
PIM1	2110.48	-1.16224	0.216365	-5.37166	7.80144e-08	9.84746e-06	1359.09	989.847	1039.54	2902.89	2080.3	2625.9	2076.72	2633.33	2520.62	2876.51
ELK3	567.195	1.74045	0.324943	5.35618	8.50019e-08	1.06032e-05	769.916	1267.74	1461.49	214.36	350.516	210.67	285.084	515.605	343.248	253.325
TSPAN18	165.791	-2.56559	0.480352	-5.34107	9.23997e-08	1.1392e-05	52.656	18.373	35.2578	247.078	155.61	315.325	224.792	297.792	71.9434	239.085
SEPTIN1	699.387	-1.04334	0.195881	-5.32638	1.00188e-07	1.22103e-05	385.67	362.867	451.527	777.337	969.027	748.898	798.683	831.265	782.71	885.888
LRRCC1	48.1825	-2.99091	0.562195	-5.32006	1.03733e-07	1.24986e-05	4.2694	11.4831	9.09878	39.4874	66.8024	82.9088	87.0884	67.2159	79.7445	33.7267
SOX4	50.3118	4.0664	0.765056	5.31516	1.06561e-07	1.26951e-05	163.66	144.688	58.0047	56.4106	39.2955	12.2325	17.8643	0	3.46715	7.49482
SLC38A1	806.155	1.59145	0.299944	5.30582	1.1217e-07	1.32149e-05	1061.66	1413.57	2043.81	525.746	443.253	573.566	486.802	699.385	319.845	493.909
TUBA4A	3013.24	-1.76054	0.332367	-5.29696	1.17744e-07	1.37191e-05	2046.47	1055.3	872.345	3712.94	2105.45	2393.48	3062.98	4123.99	5919.3	4840.16
IFT20	266.509	1.39572	0.263641	5.29401	1.19664e-07	1.37912e-05	453.98	559.229	392.385	218.873	168.971	159.022	143.659	229.725	158.622	180.625
ENSG00000224032	932.015	1.08572	0.205371	5.28662	1.24595e-07	1.42052e-05	1720.57	1322.86	1410.31	752.517	624.799	691.813	679.588	851.685	610.219	655.797
PDIA4	1086.85	-1.30164	0.246497	-5.28057	1.28784e-07	1.43736e-05	532.252	671.764	457.213	1221.85	1417.78	1107.72	1479.01	1026.11	1203.97	1750.79
NFAT5	176.704	1.59317	0.301697	5.28071	1.28687e-07	1.43736e-05	263.28	297.413	387.835	101.539	184.689	112.81	118.351	90.1884	118.75	92.1863
CD59	881.412	1.34406	0.255285	5.26496	1.40216e-07	1.54866e-05	1260.9	1992.32	1321.6	449.028	662.522	724.433	513.598	690.026	552.144	647.553
DUSP10	105.082	2.17342	0.413393	5.2575	1.46025e-07	1.59619e-05	133.775	257.222	279.787	57.5388	87.236	36.6974	58.8033	33.1825	67.6095	38.9731
GSTM4	96.621	-3.5326	0.674628	-5.23636	1.63771e-07	1.7719e-05	24.1933	2.29663	6.82408	204.206	71.5178	154.944	108.674	61.26	267.838	64.4555
PSMB8	6544.37	-0.868725	0.166087	-5.23055	1.69006e-07	1.81007e-05	4357.64	3892.78	4046.68	8433.38	7302.68	7472.67	8053.07	6462.93	7745.62	7676.2
IGHA1	14.93	7.64382	1.46502	5.21757	1.81284e-07	1.92215e-05	102.466	40.191	3.41204	1.12821	0	1.35916	0.744346	0	0	0
SEPTIN11	343.687	1.58643	0.304434	5.21108	1.87749e-07	1.97099e-05	409.863	829.083	650.562	289.95	244.418	173.973	222.559	179.526	171.624	265.317
NEU1	520.558	1.83466	0.353781	5.18585	2.15034e-07	2.2353e-05	500.943	1622.57	1065.69	323.797	297.074	202.515	234.469	286.731	383.987	287.801
ARHGAP25	648.444	-1.40245	0.271473	-5.1661	2.39035e-07	2.43527e-05	257.587	260.667	434.467	639.696	766.263	763.849	619.296	964.846	1024.54	753.229
RHBDD2	374.503	1.4241	0.275738	5.16469	2.40833e-07	2.43527e-05	749.992	809.561	509.531	166.975	297.86	183.487	250.844	236.532	242.701	297.544
FNBP1	2949.61	1.00898	0.195371	5.16444	2.41161e-07	2.43527e-05	4912.66	4392.3	4079.66	2278.99	2202.91	2763.18	2610.42	2218.12	1819.39	2218.47
USP3	402.579	1.18353	0.230945	5.1247	2.98011e-07	2.98095e-05	545.061	763.629	681.271	356.515	280.57	229.698	290.295	299.494	309.443	269.814
USP34	584.155	1.26043	0.246391	5.11558	3.12771e-07	3.07065e-05	991.925	731.476	1006.55	468.208	587.075	536.869	420.555	467.108	359.717	272.062
RFX2	104.329	2.28743	0.447049	5.11673	3.10884e-07	3.07065e-05	86.8112	296.265	251.354	46.2567	74.6615	114.17	36.4729	51.05	50.2737	35.9751
SLC35F3	178.523	-2.03309	0.39801	-5.10814	3.25348e-07	3.16483e-05	109.581	31.0045	47.7686	172.616	153.253	251.445	297.738	296.941	193.294	231.59
MED13L	133.967	1.43491	0.281658	5.09449	3.49678e-07	3.37058e-05	222.009	218.18	247.942	115.078	80.1628	116.888	77.4119	102.951	67.6095	91.4368
MYB	163.522	2.16125	0.424919	5.08626	3.65192e-07	3.45726e-05	429.787	388.13	218.371	41.7438	164.255	84.268	96.7649	56.155	87.5456	68.2029
CORO1B	3340.67	-1.24614	0.244992	-5.08644	3.64849e-07	3.45726e-05	1293.63	1295.3	2006.28	4278.18	3973.56	6023.8	3838.59	3068.11	3402.14	4227.08
SLC22A17	43.9801	-3.53172	0.694883	-5.08247	3.72567e-07	3.49586e-05	4.2694	4.59326	7.96143	63.1798	76.2333	21.7466	58.059	34.8842	129.151	39.7226
MOV10	304.372	-1.2282	0.242421	-5.06638	4.05458e-07	3.77112e-05	143.737	150.429	184.25	408.412	335.584	324.84	291.783	366.709	421.259	416.712
SNCA	266.098	-2.78892	0.552006	-5.05233	4.36442e-07	4.024e-05	51.2329	31.0045	38.6698	224.514	709.677	494.735	658.001	184.631	162.089	106.426
AFTPH	169.694	1.42221	0.281669	5.04923	4.43589e-07	4.05463e-05	340.129	234.256	368.5	100.411	97.4529	86.9863	89.3215	144.642	110.082	125.164
IRAG2	157.076	1.68235	0.333311	5.04738	4.47906e-07	4.0591e-05	273.242	228.514	288.886	148.924	146.179	156.304	102.72	72.3209	110.949	42.7205
PHGDH	575.887	-1.89821	0.376341	-5.04387	4.56206e-07	4.09928e-05	125.236	177.989	235.431	779.594	1306.18	453.96	1006.36	520.71	658.759	494.658
ANKRD39	663.865	-1.14929	0.228963	-5.01956	5.17913e-07	4.61465e-05	311.667	486.885	406.033	626.157	614.582	626.573	696.707	975.056	877.19	1017.8
UBE2Z	572.741	1.17139	0.234984	4.98496	6.19751e-07	5.47602e-05	738.607	1159.8	982.668	390.361	400.028	349.304	382.594	358.201	524.407	441.445
FAM111B	140.803	-2.12075	0.426302	-4.97476	6.53284e-07	5.7246e-05	19.9239	50.5258	46.6312	150.052	245.99	210.67	148.125	255.25	192.427	88.4389
ARRB1	165.786	-1.52711	0.307851	-4.96054	7.02966e-07	6.10946e-05	74.003	75.7887	71.6529	250.463	154.038	180.768	166.733	174.421	273.905	236.087
MTND4P12	25.5508	4.533	0.914168	4.95861	7.09978e-07	6.12024e-05	8.53881	47.0809	171.739	9.02569	3.14364	2.71832	1.48869	6.80667	3.46715	1.49896
PSMB9	2861.04	-1.05941	0.215075	-4.92575	8.40355e-07	7.1643e-05	1871.42	1313.67	1721.94	3120.63	3072.91	3877.69	3278.1	2998.34	3142.11	4213.59
STOM	142.64	-1.56774	0.318337	-4.92477	8.44608e-07	7.1643e-05	44.1172	79.2337	70.5155	122.975	146.179	193.001	149.613	227.173	200.228	193.366
NDUFAF3	2649.47	-0.96386	0.196007	-4.91749	8.76604e-07	7.37669e-05	1844.38	1763.81	1405.76	2714.48	2925.16	2803.95	3540.11	2609.51	3669.98	3217.53
ZEB1	391.122	1.23858	0.253038	4.89485	9.83832e-07	8.21383e-05	788.417	488.033	672.172	247.078	280.57	334.354	262.754	343.737	234.033	260.07
MAL	5698.72	-1.1546	0.236696	-4.87798	1.07179e-06	8.79e-05	3933.54	2845.52	3449.57	5149.16	5353.62	5896.04	5422.56	10208.3	7426.64	7302.2
MTSS1	121.757	2.2266	0.456478	4.87778	1.07288e-06	8.79e-05	424.094	142.391	233.156	94.7697	42.4392	53.0073	26.7964	62.1109	67.6095	71.2008
SLC38A10	627.271	-1.00993	0.207085	-4.87689	1.07771e-06	8.79e-05	388.516	431.766	319.594	718.67	716.75	637.447	715.316	655.993	831.25	857.408
BCL2L11	819.955	1.53854	0.316149	4.86651	1.13587e-06	9.12399e-05	1548.37	1397.5	1769.71	471.592	562.712	285.424	361.752	643.23	391.788	767.47
PIK3IP1	686.739	1.93098	0.396768	4.86678	1.13434e-06	9.12399e-05	1249.51	1899.31	1137.35	336.207	302.575	443.087	116.862	462.854	509.672	409.967
SPAG9	280.96	1.20541	0.248055	4.85946	1.17707e-06	9.38378e-05	348.668	523.631	470.862	204.206	226.342	258.241	168.966	240.786	182.026	185.872
DUSP18	92.9788	1.4449	0.298789	4.83586	1.32572e-06	0.0001049	143.737	208.993	151.267	66.5645	51.0842	61.1623	63.2694	65.5142	53.7409	64.4555
MTURN	54.0233	2.09549	0.433676	4.83192	1.35225e-06	0.000106206	123.813	84.9752	73.9276	56.4106	35.366	77.4722	17.8643	30.63	22.5365	17.2381
MAP4K5	105.498	1.85649	0.384407	4.82949	1.36885e-06	0.00010672	223.432	182.582	192.212	99.2826	63.6587	73.3947	50.6155	95.2934	35.5383	38.9731
SQLE	337.843	1.46435	0.303552	4.82407	1.40658e-06	0.000108861	671.72	664.874	531.141	151.18	221.627	235.135	211.394	158.255	344.982	188.12
SSH2	577.009	1.39377	0.28914	4.8204	1.43273e-06	0.000110081	812.61	1090.9	1226.06	405.028	276.64	369.692	241.912	427.119	524.407	395.727
PDCD4	393.493	1.58859	0.32968	4.81859	1.4458e-06	0.000110286	617.64	968.029	353.715	353.13	283.714	498.812	212.138	238.233	207.162	202.36
NDUFV2.AS1	26.1699	2.43519	0.506139	4.8113	1.49949e-06	0.000113565	55.5023	62.009	61.4167	19.1796	12.5746	6.79581	8.93215	11.9117	12.135	11.2422
LRRFIP2	393.821	0.966599	0.201142	4.80556	1.54321e-06	0.0001156	610.525	586.788	675.584	252.719	255.421	278.628	264.243	346.289	344.982	323.027
PATL1	391.471	1.29058	0.268596	4.80492	1.54817e-06	0.0001156	553.599	864.68	585.734	240.309	242.06	335.713	334.211	226.322	304.243	227.843
IL32	12837	-0.901811	0.188495	-4.78427	1.71608e-06	0.000127242	7349.07	10129.3	6949.19	13855.6	13509	15721.4	15419.1	14794.3	15753	14890
ATXN1	535.329	1.40899	0.294906	4.77775	1.77268e-06	0.00012882	1031.77	768.222	1161.23	240.309	378.809	285.424	274.664	520.71	412.591	279.557
PDLIM2	459.489	-1.25842	0.263279	-4.77981	1.7546e-06	0.00012882	268.972	256.074	191.074	623.901	407.887	565.411	637.904	496.036	449.863	697.768
MRPL57	3074.78	-0.9026	0.188922	-4.77762	1.77381e-06	0.00012882	2244.28	2038.26	1649.15	3433.15	3333.05	3267.42	3110.62	3726.65	4186.59	3758.65
ISOC2	259.406	-1.13085	0.23758	-4.75986	1.93732e-06	0.000139737	145.16	148.132	163.778	305.745	238.917	256.882	270.197	329.273	343.248	392.729
MTHFD1	831.87	-1.13582	0.238779	-4.75681	1.96676e-06	0.000140903	402.747	537.411	426.505	834.876	1079.84	1031.6	1316	827.861	1008.94	852.911
ATP5IF1	4095.85	-0.985942	0.207917	-4.742	2.1162e-06	0.000149587	2200.17	2490.69	2686.41	4128.12	4772.05	5196.07	4396.85	6062.19	5083.71	3942.28
SERAC1	76.9092	1.91825	0.404438	4.74299	2.10583e-06	0.000149587	139.467	153.874	163.778	22.5642	77.8051	50.289	38.706	32.3317	46.8066	43.47
MYADM	473.761	2.27336	0.480087	4.7353	2.1873e-06	0.000153589	278.934	1406.68	1426.23	347.489	139.892	279.987	218.093	108.907	254.836	276.559
ATP6V0E2	347.288	-1.24197	0.262801	-4.72588	2.29116e-06	0.000158961	142.313	238.849	166.053	417.438	480.191	299.016	416.089	424.566	472.4	415.963
SPN	1389.26	-1.31815	0.278936	-4.72565	2.29378e-06	0.000158961	980.54	662.577	400.346	1452.01	1758.87	1851.18	1830.35	1465.14	1653.83	1837.73
ACE	25.2808	-4.99107	1.05782	-4.71824	2.37893e-06	0.000163791	0	2.29663	2.27469	24.8206	7.07319	13.5916	7.44346	96.9951	56.3412	41.971
USP12	165.88	1.39245	0.295422	4.71341	2.43603e-06	0.000166641	297.435	267.557	382.149	80.103	56.5855	93.7821	104.953	150.598	94.4799	131.159
NUDT16	183.188	-1.52223	0.323543	-4.70489	2.54004e-06	0.000171861	98.1963	87.2719	52.318	214.36	256.993	214.748	185.342	167.614	307.71	247.329
CHEK2	110.278	-1.8873	0.401168	-4.70451	2.54477e-06	0.000171861	39.8478	52.8224	25.0216	194.052	108.456	101.937	112.396	138.686	208.896	120.667
MXI1	248.02	2.0713	0.441001	4.69681	2.6426e-06	0.000174558	767.07	414.541	352.578	85.744	93.5233	279.987	91.5545	103.802	187.226	104.178
SOS2	83.4374	1.81882	0.387082	4.69881	2.61677e-06	0.000174558	148.006	169.95	128.52	83.4876	61.301	74.7539	34.2399	25.525	38.1387	70.4513
AKT1	774.567	-1.16626	0.248277	-4.69742	2.63463e-06	0.000174558	421.248	543.152	367.363	948.825	782.767	695.891	770.398	929.111	1281.11	1005.8
LAIR2	139.937	2.65941	0.56629	4.69619	2.65056e-06	0.000174558	243.356	423.728	135.344	82.3594	259.35	85.6272	49.8712	51.05	58.9416	9.74327
KCNA3	127.159	-2.00637	0.428003	-4.68775	2.7623e-06	0.000180794	32.7321	41.3393	61.4167	80.103	218.483	108.733	119.84	173.57	265.237	170.132
CCNE1	121.923	-1.95861	0.417949	-4.68625	2.7825e-06	0.000180999	17.0776	66.6022	31.8457	168.103	197.263	134.557	160.779	198.244	136.086	108.675
AHNAK	1474.46	1.48766	0.317868	4.68013	2.86688e-06	0.000185351	2319.71	3181.98	3145.9	595.695	410.245	978.596	698.941	1317.09	1236.04	860.405
ZBTB43	238.796	1.73409	0.371313	4.67014	3.00991e-06	0.000193419	202.085	527.076	631.228	132.001	196.478	153.585	168.966	95.2934	134.352	146.898
GABARAPL1	176.554	1.9524	0.418423	4.6661	3.06974e-06	0.000196075	239.087	563.822	290.023	132.001	74.6615	89.7047	135.471	45.0942	78.0109	117.669
RORA	274.183	1.7062	0.366058	4.66101	3.14668e-06	0.000199786	462.519	852.049	338.929	168.103	145.393	99.2188	121.328	147.194	156.022	251.076
KLF10	220.087	1.96669	0.422325	4.65681	3.21139e-06	0.000202681	508.059	256.074	500.433	116.206	150.109	239.212	192.786	55.3042	92.7463	89.9379
SBF2.AS1	58.9523	1.76556	0.37942	4.65332	3.26637e-06	0.000203725	135.198	74.6404	78.4769	56.4106	57.3715	74.7539	32.0069	28.0775	28.604	23.9834
B3GNT9	222.733	-1.4077	0.302499	-4.65356	3.26246e-06	0.000203725	130.928	96.4584	95.5371	213.232	224.77	326.199	191.297	347.14	320.712	281.056
REX1BD	1006.2	-0.883415	0.189911	-4.65175	3.29137e-06	0.000204084	677.412	661.429	590.283	1044.72	1112.85	1231.4	1017.52	1100.13	1324.45	1301.85
BPTF	679.604	0.872982	0.187995	4.64364	3.4232e-06	0.000211024	1027.5	912.91	843.911	654.362	635.801	695.891	578.357	488.379	445.529	513.395
TUBA1A	2078.78	1.16663	0.25175	4.63409	3.58512e-06	0.000218757	4073.01	3656.23	2626.13	1863.8	1088.49	1330.62	1830.35	1277.95	1449.27	1591.9
PPP5C	319.127	-1.03678	0.223743	-4.63381	3.58991e-06	0.000218757	163.66	194.065	214.959	372.31	362.305	315.325	401.947	335.229	378.786	452.687
WAS	802.219	-0.866433	0.1871	-4.63085	3.64165e-06	0.000220642	478.173	581.047	519.768	927.389	818.919	856.272	1024.96	1030.36	963.869	821.432
GRK6	356.223	-1.04491	0.225943	-4.62469	3.75162e-06	0.000223474	203.508	219.328	217.233	464.823	351.302	343.868	362.496	477.318	485.401	436.948
PTK2B	364.017	-1.09823	0.237461	-4.62487	3.74826e-06	0.000223474	204.931	172.247	247.942	490.772	406.316	332.995	391.526	465.406	449.863	478.17
CCDC85C	72.553	-2.05564	0.444322	-4.62647	3.71946e-06	0.000223474	19.9239	14.9281	28.4337	98.1544	60.5151	152.226	91.5545	110.608	66.7427	82.443
RXRA	98.4838	1.98356	0.429138	4.6222	3.79687e-06	0.000224906	139.467	203.252	267.277	57.5388	38.5096	73.3947	91.5545	37.4367	32.938	43.47
TNFAIP3	1883.25	1.6182	0.350352	4.61879	3.85988e-06	0.000227368	3264.67	4564.55	2660.25	2096.22	1000.46	690.454	912.568	912.945	1362.59	1367.8
JAZF1	34.7661	2.87466	0.62287	4.61519	3.92734e-06	0.000230064	115.274	87.2719	60.2794	16.9232	3.92955	16.3099	18.6086	17.8675	5.20073	5.99586
PSPC1	235.476	1.02999	0.223418	4.61017	4.02345e-06	0.000233348	347.245	313.49	412.857	176.001	205.908	198.438	177.154	169.316	159.489	194.865
CORO1A	4898.5	-1.26478	0.274358	-4.60996	4.02741e-06	0.000233348	2043.62	3547.14	1905.06	6049.47	5384.27	6037.4	4329.11	5675.06	5959.17	8054.68
PLIN2	2600.08	1.63688	0.355237	4.60784	4.06877e-06	0.000234463	8666.89	4167.23	2474.87	1186.88	1705.43	1236.84	1782.71	2064.97	1265.51	1449.5
TBC1D10C	1071.93	-1.19835	0.260359	-4.60266	4.17129e-06	0.000239071	489.558	716.548	515.218	1528.73	921.087	1278.97	960.206	1353.68	1484.81	1470.48
MT1E	811.986	3.16259	0.690646	4.57918	4.66808e-06	0.000266106	1124.28	2111.75	3065.15	371.181	389.811	119.606	160.034	83.3817	182.026	512.646
SLC25A11	435.573	-1.07162	0.234192	-4.57582	4.74357e-06	0.000268963	296.012	245.739	192.212	524.618	479.405	564.052	442.141	478.169	621.487	511.896
AAK1	1105.16	0.80254	0.175707	4.56748	4.9363e-06	0.000278402	1640.87	1561.71	1466.04	936.415	973.743	903.842	801.66	843.176	1037.55	886.637
IFI35	472.976	-1.52122	0.334447	-4.54846	5.40397e-06	0.000303166	257.587	187.175	208.134	434.361	759.189	387.361	865.674	548.788	370.985	710.509
NDUFA3	2375.86	-1.02148	0.225342	-4.533	5.81508e-06	0.000324512	1404.63	1507.74	1726.49	2281.24	2060.66	2219.51	2570.23	4315.43	3017.29	2655.42
SREK1	508.971	1.12377	0.248818	4.51643	6.28914e-06	0.000349129	748.569	660.281	872.345	391.489	402.386	618.418	355.797	404.146	359.717	276.559
PYCARD	2316.7	-1.09822	0.243654	-4.50727	6.56673e-06	0.000360762	1582.53	980.66	1650.29	1952.93	2086.59	2888.22	2659.55	3419.5	2826.6	3120.09
PRKD2	508.338	-1.20762	0.267926	-4.50728	6.56654e-06	0.000360762	273.242	223.921	259.315	883.389	526.56	588.517	524.764	441.583	722.035	640.058
ACSL1	152.223	1.76305	0.391681	4.50124	6.75569e-06	0.00036923	200.662	466.215	249.079	86.8722	70.7319	88.3455	102.72	132.73	75.4106	49.4658
MACO1	268.308	1.22393	0.272257	4.49547	6.94159e-06	0.000374658	280.358	547.746	416.269	234.668	287.643	205.233	185.342	181.228	175.958	168.633
RBMS1	561.222	1.22829	0.273395	4.49273	7.03169e-06	0.000374658	1007.58	886.498	887.131	366.669	370.95	511.045	487.546	505.395	262.637	326.774
LPXN	2308.22	1.16386	0.258917	4.4951	6.95361e-06	0.000374658	5312.56	3193.46	3102.68	1430.57	1908.98	1227.32	2011.22	1635.3	1438.87	1821.24
SMCO4	543.285	-1.10741	0.2464	-4.49435	6.97844e-06	0.000374658	286.05	401.91	411.72	456.925	399.242	313.966	598.454	855.939	873.723	834.923
ZCCHC14	78.5961	2.22326	0.494794	4.4933	7.01264e-06	0.000374658	250.472	117.128	114.872	36.1028	60.5151	69.3172	15.6313	21.2708	45.9398	54.7122
CLIC5	57.5503	2.60489	0.58039	4.48818	7.1835e-06	0.000380833	76.8493	241.146	87.5757	31.5899	20.4337	28.5424	6.69911	23.8233	41.6058	17.2381
ITGAE	699.8	1.79142	0.399539	4.48372	7.33535e-06	0.000386949	1482.91	754.442	2072.25	393.746	301.004	332.995	209.905	654.291	524.407	272.062
ETS2	553.055	1.65495	0.369459	4.47939	7.48561e-06	0.00039292	1013.27	530.521	1657.11	251.591	421.248	301.734	483.825	351.394	247.035	272.811
NSMAF	233.537	1.46155	0.326857	4.47154	7.76599e-06	0.000405331	465.365	310.045	470.862	151.18	122.602	212.029	163.756	216.112	105.748	117.669
ARL2	257.646	-1.2579	0.28143	-4.46968	7.8338e-06	0.000405331	146.583	135.501	108.048	350.874	251.491	341.15	242.657	277.372	422.993	299.793
IFNGR2	184.23	1.77751	0.39769	4.4696	7.83673e-06	0.000405331	345.822	350.236	305.946	133.129	160.326	157.663	181.62	44.2434	93.6131	69.7018
NUP210	1041.27	-1.0695	0.239381	-4.46778	7.90355e-06	0.000406803	594.87	641.907	503.845	1429.44	983.96	1387.7	1041.34	1169.9	1599.22	1060.52
CD79B	387.48	-1.33934	0.300032	-4.46399	8.04481e-06	0.000412073	257.587	161.912	154.679	573.131	301.004	493.376	375.15	564.954	475.867	517.143
ETV7	361.491	-1.42239	0.318867	-4.46077	8.16656e-06	0.000416146	230.548	110.238	251.354	331.694	362.305	214.748	604.409	532.622	407.39	569.606
BIVM	291.636	-1.23668	0.277293	-4.45982	8.20281e-06	0.000416146	140.89	174.544	94.3998	420.823	391.383	407.748	359.519	248.443	290.374	388.232
KMT2E	590.458	0.970401	0.217706	4.4574	8.29614e-06	0.000418876	936.423	670.615	887.131	531.387	518.701	663.271	410.134	404.146	497.536	385.234
HSPA8	10844.1	-1.15021	0.258298	-4.45306	8.4655e-06	0.000425402	4750.42	7774.09	6424.87	9300.97	12592.6	11518.9	16950.2	12348.2	9896.12	16885.1
CD9	259.969	2.16294	0.485939	4.45106	8.54458e-06	0.00042735	562.138	345.642	330.968	124.103	710.463	157.663	86.3441	85.9342	105.748	90.6873
FDXR	206.958	-1.3914	0.31289	-4.44691	8.71127e-06	0.000433641	83.965	114.831	85.301	315.899	308.863	165.818	227.77	194.841	291.241	281.056
UBA7	429.482	-1.25942	0.283431	-4.44347	8.852e-06	0.000438588	239.087	171.099	208.134	807.799	497.481	399.593	489.779	406.699	567.746	507.399
NIPBL	453.739	1.06264	0.239367	4.43937	9.02206e-06	0.000444934	772.762	508.703	733.589	414.053	448.755	373.769	378.872	344.588	305.976	256.323
IRF2BP2	1856.33	1.39127	0.313516	4.43762	9.09574e-06	0.000446491	4592.46	2731.84	2217.83	1860.42	1068.05	1243.63	1604.06	825.309	1193.57	1226.15
C21orf58	304.238	-1.321	0.297863	-4.43491	9.21088e-06	0.00045006	111.005	146.984	123.971	506.567	407.887	471.629	276.152	226.322	481.067	290.799
DOCK2	959.069	-0.821554	0.185417	-4.43084	9.38679e-06	0.000456551	671.72	509.851	666.485	1156.42	1163.93	1069.66	1163.41	1123.1	1006.34	1059.77
GCA	125.773	-1.6862	0.380908	-4.42679	9.56466e-06	0.000463078	25.6164	45.9326	56.8673	186.155	257.779	130.479	152.591	125.923	175.958	100.431
TMBIM1	978.442	1.14962	0.260132	4.41939	9.8979e-06	0.000477034	1283.67	2179.5	1553.62	644.208	512.414	595.313	570.913	865.298	644.89	934.604
CHRNA6	82.3168	2.46083	0.5582	4.4085	1.04089e-05	0.000499391	172.199	321.528	69.3782	29.3335	55.0137	39.4157	52.8485	11.9117	46.8066	24.7329
SPIDR	285.702	-1.29638	0.294243	-4.40582	1.05387e-05	0.00050334	204.931	126.315	94.3998	333.95	399.242	309.889	369.195	274.819	393.522	350.758
CYB561D2	743.481	-0.910468	0.206932	-4.39985	1.08326e-05	0.000515058	499.52	483.44	542.514	831.492	661.736	592.594	866.418	1066.09	847.719	1043.28
GBP2	1728.48	1.11274	0.253145	4.39567	1.10429e-05	0.000522716	3641.8	2453.95	2242.85	1206.06	952.523	1647.3	1216.26	1170.75	1482.21	1271.12
RPS6KA1	318.686	-1.00738	0.229573	-4.38805	1.14373e-05	0.000538976	226.278	169.95	181.976	358.771	400.814	301.734	329.001	405.848	421.259	391.23
VIM	36953.3	1.00422	0.228916	4.38688	1.14989e-05	0.000539481	64748.4	59516	55652.7	22519.1	23692.1	23812.5	40855.6	26737.5	21307.4	30692
MIER1	147.552	1.06938	0.24387	4.38504	1.15966e-05	0.00054167	214.893	197.51	216.096	163.591	146.965	137.275	90.0658	108.056	90.146	110.923
GSPT1	288.734	1.14789	0.262484	4.37316	1.22463e-05	0.000569506	476.75	398.465	462.9	198.565	306.505	239.212	247.867	223.769	181.159	152.145
DUSP4	1925.13	1.53336	0.350968	4.36895	1.24846e-05	0.000570577	4184.02	3874.41	2849.05	1165.44	1692.06	462.115	1191.7	992.923	1576.69	1262.88
PRXL2C	480.944	1.36752	0.313007	4.36896	1.24838e-05	0.000570577	552.176	1219.51	775.671	259.489	343.443	342.509	381.849	390.533	211.496	332.77
ABLIM1	238.311	1.9467	0.445535	4.36936	1.24614e-05	0.000570577	778.455	306.6	423.093	99.2826	55.7996	198.438	133.982	200.797	94.4799	92.1863
TESC	691.791	-1.3648	0.312309	-4.37003	1.24228e-05	0.000570577	175.046	423.728	439.016	977.031	748.972	584.439	818.036	983.564	947.4	820.683
ERCC6	132.21	1.44465	0.330913	4.36566	1.26738e-05	0.000576737	229.125	164.209	208.134	162.462	128.103	135.916	111.652	70.6192	62.4088	49.4658
YPEL2	73.6816	1.87198	0.429857	4.3549	1.33125e-05	0.000603216	123.813	141.243	174.014	56.4106	34.5801	46.2115	16.3756	54.4534	53.7409	35.9751
SLC26A4	65.8927	-2.84397	0.65391	-4.34919	1.36644e-05	0.000615454	14.2313	8.0382	34.1204	20.3078	18.8618	21.7466	40.1947	175.272	56.3412	269.814
ANKRD11	2692.41	0.884536	0.203405	4.34864	1.36987e-05	0.000615454	3315.9	4318.81	3722.54	2812.63	2326.29	2224.95	1781.22	1812.28	2172.17	2437.32
GJB2	169.283	-1.88726	0.434612	-4.3424	1.40938e-05	0.000630532	49.8097	63.1573	142.168	44.0002	90.3797	40.7748	198.74	429.671	377.053	257.072
CHIC2	101.512	1.31956	0.304078	4.33955	1.42776e-05	0.000636073	140.89	177.989	177.426	81.2312	106.884	65.2397	55.8259	62.1109	71.0766	76.4472
DMRT2	18.2396	-6.28993	1.4498	-4.33849	1.43468e-05	0.00063648	0	0	0	23.6924	15.7182	72.0356	16.3756	22.9725	28.604	2.99793
NINJ1	2170.16	1.20156	0.277445	4.33082	1.48557e-05	0.000656313	2563.07	4316.51	4387.88	1491.49	1370.63	1038.4	1288.46	1437.91	2308.26	1498.96
NEK1	79.38	2.02296	0.467336	4.32871	1.49984e-05	0.000658478	223.432	140.094	137.619	31.5899	30.6505	66.5989	50.6155	39.1384	15.6022	58.4596
ATP2A1.AS1	89.7477	-1.71365	0.395922	-4.32826	1.50289e-05	0.000658478	25.6164	44.7842	44.3565	97.0261	73.0897	107.374	78.1563	142.089	178.558	106.426
ANXA6	1718.28	-1.1724	0.271007	-4.32607	1.51796e-05	0.000662344	712.991	1345.82	791.593	2118.78	1739.22	1905.54	1814.71	1823.34	2054.29	2876.51
TDRD9	15.5574	-5.91224	1.36748	-4.32346	1.53599e-05	0.000667462	0	0	1.13735	7.89748	21.2196	19.0283	23.8191	25.525	44.2062	12.7412
ANO9	264.109	-1.24698	0.288495	-4.32236	1.54369e-05	0.000668071	130.928	130.908	125.108	443.387	243.632	342.509	268.709	248.443	403.923	303.54
RELL2	186.652	-1.39644	0.323288	-4.31949	1.56392e-05	0.000671345	93.9269	79.2337	80.7516	321.54	221.627	179.409	202.462	148.045	281.706	257.822
POLA2	272.291	-1.13626	0.263047	-4.31962	1.563e-05	0.000671345	119.543	169.95	178.563	289.95	304.147	285.424	365.474	296.09	439.462	274.31
LRRC20	58.516	-2.11121	0.489318	-4.3146	1.59889e-05	0.000683588	31.309	11.4831	19.3349	54.1541	50.2983	63.8806	64.7581	93.5917	143.887	52.4637
BIN2	3107.02	-1.01233	0.234748	-4.3124	1.61494e-05	0.000687137	2032.24	2023.33	1668.49	3797.56	2860.71	3294.61	4101.34	4032.95	2593.43	4665.53
ENSG00000272888	2661.98	1.10606	0.256545	4.31135	1.62258e-05	0.000687137	3627.57	4635.74	4325.33	2002.57	1673.2	2557.94	1739.54	1912.67	1427.6	2717.62
CNN2	1282.61	-1.05316	0.244307	-4.3108	1.62663e-05	0.000687137	644.68	1026.59	667.623	1630.26	1108.13	1274.89	1327.17	1798.66	1601.82	1746.29
SDF2L1	1356.7	-1.31719	0.305699	-4.30878	1.64158e-05	0.000690703	610.525	951.952	771.121	1306.47	1032.69	1138.98	1348.75	1570.64	1646.03	3189.8
RECQL4	331.307	-1.29771	0.301423	-4.30529	1.66766e-05	0.000698901	123.813	182.582	209.272	435.489	344.229	323.48	332.722	364.157	624.088	373.242
TBL1X	185.528	1.24635	0.289733	4.30172	1.69476e-05	0.000707463	249.049	360.571	377.599	100.411	110.027	101.937	90.0658	153.15	149.088	163.387
RUNX3	2874.22	1.01996	0.237347	4.29734	1.72861e-05	0.000718763	4386.1	4611.63	5297.76	1463.29	2184.83	1398.58	1715.72	2588.24	2433.94	2662.16
SPATA13.1	356.888	1.02397	0.238755	4.28879	1.79649e-05	0.00074407	391.362	509.851	514.081	398.258	426.749	399.593	233.725	301.195	203.695	190.368
MAPKAPK3	1613.07	-1.19237	0.27844	-4.28232	1.84951e-05	0.000763048	831.111	675.209	1054.32	2376.01	1510.52	1881.08	1895.1	1261.79	2134.03	2511.51
FBXO34	179.698	1.57106	0.367061	4.28009	1.86819e-05	0.000767768	219.163	504.11	201.31	112.821	159.54	184.846	110.907	127.625	81.4781	95.1842
FAM102B	62.7617	2.26962	0.53256	4.26171	2.02864e-05	0.000826492	68.3105	235.404	102.361	42.872	26.7209	39.4157	21.586	11.9117	46.8066	32.2277
VSIG10	22.8797	-3.05155	0.716145	-4.26107	2.03447e-05	0.000826492	2.84627	3.44494	4.54939	32.7181	44.011	20.3874	33.4956	34.0334	17.3358	35.9751
TTC39C	672.891	1.43811	0.337449	4.26172	2.02856e-05	0.000826492	957.77	1287.26	1254.49	692.722	234.201	580.362	477.87	296.09	493.203	454.936
LRFN3	43.3493	-2.07403	0.487019	-4.25861	2.057e-05	0.000832455	12.8082	18.373	17.0602	48.5131	40.0814	24.4649	42.4277	74.0225	59.8084	95.9337
PTPRN2	421.329	-1.45971	0.343739	-4.24657	2.17071e-05	0.00087182	99.6194	262.964	179.701	415.182	425.177	837.243	472.659	519.009	534.808	466.927
EAPP	435.228	1.02976	0.24247	4.24696	2.16691e-05	0.00087182	572.1	703.916	776.808	338.463	354.446	265.036	301.46	437.329	283.44	319.279
ARHGAP4	736.347	-1.18508	0.279191	-4.24468	2.18903e-05	0.00087586	371.438	419.135	421.956	1168.83	642.875	661.912	792.728	729.165	1217.84	937.602
DENND4A	164.395	1.26601	0.298607	4.23971	2.23807e-05	0.000892116	243.356	234.256	382.149	98.1544	80.9488	127.761	114.629	118.266	144.754	99.6811
CALR	3421.25	-1.34306	0.316901	-4.23809	2.25425e-05	0.000895198	1161.28	2605.52	2101.82	2996.53	3577.46	1915.06	4816.66	4462.62	3762.73	6812.79
C2orf76	57.5509	1.83498	0.433211	4.23576	2.27779e-05	0.000901173	113.851	136.649	95.5371	19.1796	55.0137	25.8241	35.7286	37.4367	33.8047	22.4845
LINC.PINT	216.439	1.25292	0.296598	4.22429	2.39691e-05	0.000944774	404.17	354.829	420.818	139.898	98.2388	86.9863	165.245	162.509	108.349	223.346
TMEM154	87.0789	-1.5339	0.363297	-4.22217	2.41964e-05	0.00094833	29.8858	35.5977	40.9445	91.3851	134.391	126.402	141.426	96.9951	98.8139	74.9482
ENSG00000244701	161.994	1.37862	0.32655	4.22178	2.42382e-05	0.00094833	340.129	206.697	193.349	166.975	143.822	190.283	128.027	105.503	70.2099	74.9482
PREB	477.79	-0.880344	0.208583	-4.22058	2.43673e-05	0.000949876	354.361	279.04	283.199	561.849	505.34	547.742	584.311	462.003	582.482	617.573
UXS1	238.616	0.94901	0.224972	4.21835	2.461e-05	0.000955822	401.324	368.609	288.886	186.155	186.261	224.262	179.387	177.824	189.827	183.623
HRH1	10.8825	4.93458	1.17234	4.20917	2.56311e-05	0.000988243	17.0776	10.3348	62.5541	11.2821	2.35773	1.35916	0.744346	0	0.866788	2.24845
XBP1	2123.56	-0.968387	0.230043	-4.2096	2.55827e-05	0.000988243	1199.7	977.215	1371.64	2381.65	3362.91	2685.7	2725.79	1870.98	2036.09	2623.94
TTN	97.2441	2.03239	0.483756	4.20127	2.65422e-05	0.00101966	308.82	98.755	152.404	125.231	47.9405	57.0848	61.7807	55.3042	38.1387	26.9814
DDX39B	187.112	1.45923	0.348313	4.18943	2.79658e-05	0.00107047	415.555	250.332	214.959	277.54	151.681	134.557	132.494	97.8459	109.215	86.9399
ACSL6	181.292	-1.80063	0.430522	-4.18244	2.88401e-05	0.00109997	31.309	64.3056	70.5155	206.463	223.984	441.727	262.01	154.001	102.281	256.323
IDH2	1471.01	-1.04456	0.25001	-4.17808	2.93985e-05	0.00111725	600.563	881.905	700.606	2169.55	1737.65	2613.67	1854.16	1093.32	1522.95	1535.69
KLHL18	181.016	1.31061	0.314043	4.17334	3.00161e-05	0.0011246	296.012	271.002	413.994	89.1287	128.103	84.268	98.2536	176.123	104.881	148.397
TRERF1	185.735	-1.38237	0.331082	-4.17531	2.97576e-05	0.0011246	135.198	57.4157	88.7131	201.95	220.841	179.409	165.989	274.819	283.44	249.578
NMRAL1	473.731	-0.960369	0.23008	-4.17407	2.99208e-05	0.0011246	288.896	306.6	274.101	618.26	488.836	504.249	486.802	462.003	701.232	606.331
FAM83G	40.1839	1.99837	0.47879	4.17379	2.99577e-05	0.0011246	71.1567	81.5303	105.773	6.76927	29.8646	20.3874	22.3304	22.1217	21.6697	20.236
WDR48	202.688	1.12104	0.269046	4.1667	3.09038e-05	0.00115378	291.743	352.532	352.578	137.642	172.114	108.733	159.29	192.288	126.551	133.408
DCXR	379.68	-1.02727	0.246899	-4.16071	3.17262e-05	0.0011762	167.93	250.332	237.706	474.977	353.66	525.995	410.134	409.251	514.872	451.938
FARSA	492.57	-0.900746	0.21648	-4.16087	3.17033e-05	0.0011762	377.131	279.04	335.517	516.721	493.552	458.037	689.264	494.334	612.819	669.288
P2RY10	392.047	1.22126	0.293718	4.15792	3.21153e-05	0.00118647	633.295	746.404	518.63	326.053	399.242	210.67	253.822	312.256	331.98	188.12
EZR	1446.96	1.12782	0.271627	4.15211	3.29427e-05	0.00121282	1407.48	2871.93	2996.91	901.441	976.886	873.941	1168.62	1266.89	1134.63	870.898
STAM	343.789	1.26014	0.303754	4.14855	3.34585e-05	0.00122755	466.788	461.622	713.117	189.539	374.879	318.044	285.084	175.272	244.434	209.106
ELOVL6	158.385	-1.36495	0.329196	-4.14631	3.3788e-05	0.00123536	56.9254	83.8269	112.597	118.462	124.96	213.388	189.808	240.786	239.234	203.859
ZBTB7B	338.265	-1.61166	0.388944	-4.14369	3.41757e-05	0.00124225	177.892	152.726	103.499	514.464	305.719	361.537	233.725	279.074	582.482	671.536
PMEPA1	55.3589	5.35209	1.2917	4.14346	3.42108e-05	0.00124225	167.93	238.849	112.597	7.89748	7.8591	1.35916	0	12.7625	4.33394	0
SLAMF6	226.074	-1.20052	0.29004	-4.13914	3.48611e-05	0.00126154	113.851	141.243	96.6745	227.899	297.86	304.452	207.672	367.56	270.438	233.089
APBB1	142.178	-1.39118	0.33618	-4.1382	3.50047e-05	0.00126243	44.1172	80.382	75.0649	144.411	152.467	224.262	155.568	130.178	200.228	215.101
DENND1C	718.252	-0.841612	0.203671	-4.13222	3.59278e-05	0.00129133	478.173	431.766	478.823	1015.39	749.758	710.841	778.585	778.513	881.524	879.142
DTX3	292.817	-1.06827	0.258863	-4.12679	3.6787e-05	0.00131774	145.16	182.582	148.992	489.644	320.651	307.17	334.211	280.775	372.719	346.261
ZFHX3	72.6683	2.04281	0.495342	4.12404	3.7228e-05	0.00132905	179.315	98.755	131.932	98.1544	51.0842	35.3382	58.059	16.1658	23.4033	34.4762
SRSF11	1506.29	0.786571	0.190923	4.11984	3.79139e-05	0.001349	1986.7	2207.06	1862.97	1417.03	1400.49	1507.31	1386.72	969.1	1239.51	1086
KCNQ1	122.581	-1.38819	0.337119	-4.11782	3.82476e-05	0.00135392	49.8097	57.4157	58.0047	160.206	154.038	168.536	98.998	108.907	196.761	173.13
TRPV2	463.073	-1.00421	0.243891	-4.11746	3.83076e-05	0.00135392	286.05	274.447	330.968	533.644	425.963	395.516	570.169	511.351	509.672	792.952
SRGN	6723.59	1.4143	0.343599	4.11613	3.85284e-05	0.0013572	12341.4	14250.6	11653.3	3380.12	3491.01	2986.08	2704.95	7768.96	6019.84	2639.68
TNRC6B	366.517	0.950298	0.231201	4.11026	3.9521e-05	0.00138755	589.178	421.431	489.059	421.951	354.446	354.741	212.883	239.935	304.243	277.308
RNF149	796.606	0.707421	0.172196	4.10823	3.98697e-05	0.00139518	1164.12	1047.26	1037.26	619.388	740.327	705.405	654.28	683.22	688.23	626.567
SHKBP1	630.076	-0.830236	0.202159	-4.10685	4.01093e-05	0.00139895	468.211	423.728	406.033	702.875	708.105	516.481	713.827	781.916	734.17	845.416
HCLS1	3711.39	-1.0475	0.25519	-4.1048	4.04663e-05	0.00140268	2000.93	2907.53	1737.87	4573.77	3890.26	3686.05	4701.29	3273.16	4448.36	5894.68
SLC25A10	88.7777	-1.38117	0.336484	-4.10472	4.04811e-05	0.00140268	31.309	56.2674	48.9059	101.539	74.6615	97.8596	104.208	131.028	137.819	104.178
RNF168	110.778	1.22263	0.297954	4.10342	4.07086e-05	0.00140597	166.507	211.29	148.992	90.2569	69.946	119.606	72.9459	78.2767	78.0109	71.9503
PFKFB3	436.555	1.57968	0.385133	4.10166	4.10204e-05	0.00141214	1249.51	597.123	535.69	200.822	450.327	270.473	292.528	186.333	196.761	385.983
ZC3H12D	334.499	1.53697	0.374893	4.09977	4.13567e-05	0.00141911	462.519	1033.48	515.218	97.0261	159.54	152.226	122.073	302.046	289.507	211.354
PLEC	1034.76	1.17901	0.287664	4.09856	4.15729e-05	0.00142193	1147.05	2231.17	2441.88	419.695	362.305	316.685	629.716	1023.55	963.869	811.689
IRS2	74.0083	1.76659	0.431198	4.09694	4.18647e-05	0.00142273	139.467	132.056	90.9878	72.2055	36.9378	126.402	35.7286	31.4809	43.3394	31.4782
GADD45B	524.386	1.61578	0.39436	4.09722	4.18141e-05	0.00142273	1164.12	493.775	1212.41	461.438	315.15	347.945	200.973	210.156	559.078	278.807
TMEM204	439.971	-1.29316	0.315806	-4.0948	4.22534e-05	0.00143135	278.934	280.189	125.108	373.438	518.701	589.876	515.087	724.91	523.54	469.925
SYNRG	834.211	-0.859295	0.20995	-4.09285	4.26103e-05	0.00143884	526.56	506.406	522.042	980.415	1109.71	935.103	754.766	907.84	1184.9	914.368
GTF2H1	271.606	1.05479	0.257804	4.09146	4.28671e-05	0.00144292	438.326	398.465	359.402	236.924	230.272	285.424	244.145	217.813	156.889	148.397
TMC6	1664.63	-1.20373	0.29437	-4.08918	4.32907e-05	0.00145257	920.768	1007.07	751.786	2286.88	1323.47	2127.09	1276.55	1791.01	2453.01	2708.63
CRY1	164.538	1.36968	0.335333	4.08454	4.4164e-05	0.0014772	180.738	451.287	307.084	63.1798	80.1628	77.4722	112.396	154.001	117.883	101.18
SIPA1	431.331	-1.68098	0.41164	-4.08363	4.43376e-05	0.00147834	281.781	128.611	98.9492	688.209	383.524	559.975	276.897	439.03	787.044	669.288
ANKRD9	61.617	-2.36189	0.578758	-4.08097	4.48477e-05	0.00149066	9.96194	18.373	22.7469	128.616	44.011	39.4157	64.7581	70.6192	162.956	54.7122
GLUL	376.177	-1.05536	0.258901	-4.07632	4.57531e-05	0.001516	307.397	213.586	217.233	374.566	271.139	335.713	567.191	386.279	606.752	481.917
PIDD1	236.999	-1.18531	0.291749	-4.06277	4.84947e-05	0.00160184	126.659	111.386	127.383	319.284	271.139	305.811	180.876	269.714	390.922	266.816
RNF157	1246.14	-1.39586	0.343803	-4.06006	4.90602e-05	0.00161548	631.872	349.087	699.468	1781.45	843.282	2261.64	1262.41	1184.36	1535.95	1911.93
CX3CR1	38.0383	-2.42608	0.597872	-4.05785	4.95256e-05	0.00162576	5.69254	8.0382	18.1976	30.4617	52.656	33.979	47.6381	64.6634	26.8704	92.1863
ANKRD36B	113.421	1.21603	0.300236	4.05024	5.11643e-05	0.0016641	203.508	126.315	152.404	148.924	117.101	110.092	76.6676	63.8125	58.9416	76.4472
PLEKHA1	86.8205	1.74512	0.430867	4.05025	5.11632e-05	0.0016641	216.316	150.429	109.185	46.2567	86.4501	70.6764	32.0069	28.0775	54.6077	74.1987
SNX20	610.588	-0.788427	0.194613	-4.05125	5.09437e-05	0.0016641	424.094	362.867	392.385	763.799	764.691	683.658	666.189	573.462	767.974	706.762
TNFAIP8L2	523.691	-1.10956	0.274012	-4.04931	5.13687e-05	0.00166563	298.858	226.218	296.848	724.311	632.658	694.531	459.261	738.524	411.724	753.979
SPNS3	138.161	-1.53229	0.378568	-4.04759	5.17483e-05	0.00167283	35.5784	56.2674	79.6143	176.001	205.908	163.099	113.885	233.128	201.962	116.17
MAMDC4	70.6094	-1.92329	0.475877	-4.04157	5.30941e-05	0.00171111	28.4627	28.7078	9.09878	136.514	91.1656	78.8314	67.7354	62.1109	130.018	73.4492
ENSG00000270681	25.4143	3.58418	0.888014	4.03618	5.43288e-05	0.00173535	59.7717	64.3056	83.0263	19.1796	0.78591	4.07748	10.4208	10.21	0.866788	1.49896
C8orf88	84.0836	-1.97475	0.489171	-4.03693	5.41542e-05	0.00173535	19.9239	49.3775	26.159	116.206	67.5883	58.4439	53.5929	140.388	185.493	123.665
TMX4	541.293	0.954222	0.236419	4.03614	5.43372e-05	0.00173535	636.141	856.642	773.396	597.952	466.045	523.277	501.689	308.853	361.451	387.482
PLCXD1	155.185	-1.11928	0.277464	-4.03395	5.48471e-05	0.00174638	93.9269	78.0853	71.6529	233.54	160.326	210.67	210.65	159.957	168.157	164.886
SNW1	493.953	0.89029	0.221061	4.02736	5.64075e-05	0.00179069	600.563	714.251	890.543	384.72	414.175	347.945	441.397	435.627	364.051	346.261
CTSK	91.3756	1.68234	0.41787	4.026	5.67336e-05	0.00179566	138.044	217.031	106.911	126.36	57.3715	76.113	56.5703	64.6634	29.4708	41.2215
LACTB	444.997	1.35586	0.337092	4.02222	5.7652e-05	0.0018193	804.071	698.175	666.485	295.591	269.567	587.158	397.481	222.918	185.493	323.027
PIR	346.402	-1.17095	0.291202	-4.02108	5.79309e-05	0.00182267	204.931	195.213	288.886	309.13	160.326	235.135	460.75	634.722	558.212	416.712
RSRC2	688.793	0.992562	0.246903	4.02005	5.81851e-05	0.00182526	876.651	876.164	1244.26	564.106	605.937	712.201	660.979	484.124	471.533	391.979
EGR2	208.991	1.89307	0.471266	4.01699	5.89456e-05	0.00184125	557.869	323.825	363.951	108.308	216.125	73.3947	169.711	39.9892	82.3449	154.393
COTL1	7678.51	-0.932125	0.232108	-4.01591	5.92158e-05	0.00184125	4188.29	6567.21	3640.65	7552.24	9161.36	9047.94	9411.51	10270.4	8620.21	8325.25
RAB22A	329.624	1.15847	0.288435	4.01639	5.90961e-05	0.00184125	347.245	617.793	577.772	262.873	241.274	327.558	253.822	184.631	187.226	296.045
GINS2	994.848	-1.23862	0.308487	-4.01515	5.94072e-05	0.0018418	288.896	763.629	549.339	1031.18	1218.16	1051.99	1377.78	1374.95	1422.4	870.149
CAMK4	718.799	1.39189	0.346926	4.01206	6.01923e-05	0.0018607	1438.79	1208.03	833.675	660.003	577.644	702.686	676.61	235.681	302.509	552.368
GFI1	880.219	1.0879	0.271218	4.01115	6.04237e-05	0.00186242	1154.16	1461.8	1272.69	588.926	981.602	903.842	733.18	393.085	690.83	622.07
TP53	352.104	-0.943464	0.235484	-4.00649	6.16277e-05	0.00189402	192.123	226.218	203.585	462.567	477.833	362.896	460.75	450.942	358.85	325.275
SLC5A3	211.994	1.48152	0.369914	4.00503	6.20089e-05	0.00190023	559.292	335.308	384.423	68.8209	88.022	73.3947	111.652	271.416	97.9471	129.66
ENG	114.628	-2.09426	0.523684	-3.99909	6.35875e-05	0.00194299	61.1948	20.6697	26.159	185.027	155.61	86.9863	99.7423	70.6192	290.374	149.896
TPST2	248.298	-1.35776	0.339646	-3.99757	6.39959e-05	0.00194985	152.275	146.984	104.636	305.745	260.922	133.198	224.792	356.499	429.927	367.996
CASP8	647.776	1.085	0.271493	3.99644	6.43032e-05	0.0019536	1125.7	1330.9	783.632	391.489	424.392	386.002	690.008	466.257	356.25	523.138
GMDS	249.498	-1.06215	0.266122	-3.9912	6.5739e-05	0.00199152	135.198	134.353	156.954	269.642	270.353	341.15	329.001	273.118	214.963	370.244
ENSG00000267458	483.38	-1.3774	0.345519	-3.98648	6.70606e-05	0.00202576	210.624	345.642	236.568	438.874	433.037	419.981	327.512	792.977	1029.74	598.836
SNHG7	698.163	0.991436	0.249235	3.97791	6.95236e-05	0.0020942	1285.09	1235.59	791.593	415.182	597.292	436.291	553.793	455.196	618.02	593.59
TNFRSF11A	259.564	1.80196	0.453608	3.9725	7.1123e-05	0.00213631	489.558	788.892	418.544	31.5899	66.8024	150.867	96.7649	167.614	253.102	131.909
KLHL21	321.161	1.23394	0.311264	3.96429	7.36162e-05	0.00218642	392.785	652.242	574.36	260.617	259.35	153.585	192.041	164.211	306.843	255.573
RPGR	38.1968	1.88817	0.476277	3.96443	7.3571e-05	0.00218642	46.9634	89.5685	93.2625	15.795	18.0759	35.3382	19.353	25.525	15.6022	22.4845
MAP1LC3B	1864.69	0.889599	0.224361	3.96503	7.33862e-05	0.00218642	2426.44	3200.35	2830.86	1282.78	1567.89	1250.43	1240.08	2004.56	1439.74	1403.78
CISD3	579.05	-0.998377	0.251777	-3.96532	7.32961e-05	0.00218642	357.207	370.905	323.007	617.131	502.983	819.574	526.252	653.44	783.577	836.422
FAHD2B	122.241	-1.89037	0.477104	-3.96218	7.42673e-05	0.0021996	66.8873	51.6741	9.09878	142.155	179.973	145.43	129.516	165.913	214.097	117.669
ZBTB21	48.4414	1.99022	0.502906	3.95744	7.57578e-05	0.00223749	92.5038	76.937	109.185	40.6156	17.29	54.3665	29.7738	34.8842	13.8686	14.9896
PBDC1	469.689	0.910528	0.230162	3.95603	7.62055e-05	0.00224446	690.22	753.294	706.292	298.976	400.814	322.121	435.442	452.644	338.047	299.043
SEPTIN7	355.749	1.32403	0.334839	3.95424	7.6778e-05	0.00225506	721.529	564.97	650.562	173.744	161.898	252.804	177.154	440.732	213.23	200.861
ZNF672	312.928	-0.966971	0.244595	-3.95335	7.70646e-05	0.00225723	169.353	188.323	249.079	265.13	299.432	373.769	383.338	422.864	437.728	340.265
APPL2	89.3422	1.72821	0.437377	3.95131	7.77232e-05	0.00227025	182.161	158.467	146.718	82.3594	60.5151	66.5989	34.2399	87.6359	53.7409	20.9855
BRD1	403.11	0.895029	0.226651	3.94893	7.85009e-05	0.00228666	641.834	543.152	593.695	381.335	256.207	339.79	264.243	313.958	342.381	354.505
ZAP70	1362.16	-0.942876	0.238839	-3.94775	7.88884e-05	0.00229165	823.995	1000.18	813.203	1657.34	1316.4	1249.07	1307.07	1443.87	2237.18	1773.27
KAT6A	385.112	0.906948	0.230243	3.93909	8.1792e-05	0.00236951	405.593	533.966	671.035	332.822	379.595	381.924	300.716	258.653	287.774	299.043
TRIB1	84.8323	1.91934	0.488328	3.93043	8.47931e-05	0.00244976	325.898	129.759	128.52	31.5899	7.8591	19.0283	37.9616	38.2875	70.2099	59.2091
IL3	18.2952	-5.47099	1.39299	-3.92751	8.58302e-05	0.00247298	1.42313	0	1.13735	4.51284	29.0787	0	11.1652	38.2875	38.1387	59.2091
UBE2O	234.964	0.869572	0.221446	3.9268	8.60844e-05	0.00247358	296.012	295.117	375.324	234.668	214.554	228.339	169.711	192.288	157.755	185.872
FBXO6	329.615	-1.37013	0.349029	-3.92554	8.65341e-05	0.00247979	196.393	102.2	187.662	502.054	351.302	282.706	375.15	536.876	246.168	515.644
DYNLT3	143.278	1.07056	0.272818	3.92407	8.7067e-05	0.00248833	304.551	204.4	199.036	97.0261	97.4529	81.5497	100.487	127.625	107.482	113.172
RRAGC	294.609	1.21629	0.310194	3.92107	8.8155e-05	0.00250313	288.896	667.17	622.129	171.488	130.461	159.022	183.853	267.162	245.301	210.604
NCAPD3	949.009	-1.01802	0.259653	-3.9207	8.82929e-05	0.00250313	539.368	637.314	444.703	1185.75	1169.43	1134.9	960.206	868.701	1611.36	938.352
GLB1L3	49.2112	-2.45479	0.626012	-3.92131	8.80682e-05	0.00250313	21.347	3.44494	14.7855	85.744	53.4419	27.1832	41.6834	126.774	66.7427	50.9648
IFITM2	7784.45	-1.11692	0.284945	-3.91978	8.86294e-05	0.00250565	3765.61	3224.47	4702.93	10507	10525.7	11305.5	13636.4	6200.03	6477.51	7499.32
CACUL1	149.296	1.09705	0.279918	3.91917	8.88544e-05	0.00250565	182.161	328.418	217.233	103.795	99.8106	107.374	125.05	111.459	107.482	110.174
PTGIS	94.2709	-2.39957	0.612756	-3.91603	9.00181e-05	0.0025266	18.5008	21.818	38.6698	55.2823	79.3769	171.254	58.059	324.168	62.4088	113.172
CABLES2	132.936	-1.11095	0.283705	-3.91588	9.00739e-05	0.0025266	72.5799	91.8651	76.2022	150.052	137.534	107.374	171.944	184.631	137.819	199.362
TIMELESS	347.152	-0.999191	0.255266	-3.91432	9.06598e-05	0.00252965	162.237	275.595	187.662	382.464	411.817	381.924	486.802	350.544	463.732	368.745
ENSG00000248124	61.6085	1.33964	0.342238	3.91436	9.06454e-05	0.00252965	96.7732	87.2719	102.361	68.8209	59.7292	50.289	37.2173	28.0775	45.073	40.472
FAR2	72.4751	-2.47862	0.63343	-3.91301	9.11513e-05	0.00253668	5.69254	28.7078	12.5108	146.667	55.7996	123.684	181.62	54.4534	34.6715	80.9441
INF2	517.148	-0.894185	0.228566	-3.91216	9.14755e-05	0.00253905	381.4	380.092	260.452	646.465	462.901	509.686	589.522	600.689	660.493	679.78
RAB9A	845.707	1.29323	0.330762	3.90986	9.23512e-05	0.00255666	1416.02	2086.49	920.114	384.72	814.203	429.495	680.332	460.301	666.56	598.836
SORBS3	60.2506	-2.12483	0.54383	-3.90716	9.33882e-05	0.00257863	29.8858	17.2247	20.4722	57.5388	21.2196	65.2397	46.8938	91.0392	80.6113	172.381
PRPF19	1202.97	-0.726889	0.1864	-3.89961	9.63484e-05	0.00264674	915.076	856.642	791.593	1088.72	1286.54	1436.63	1493.9	1263.49	1365.19	1531.94
TMC8	1153.33	-1.2206	0.313006	-3.89959	9.6354e-05	0.00264674	448.287	655.687	644.876	2126.68	994.962	1225.96	1018.26	1099.28	1876.6	1442.75
SLC17A5	137.707	1.38725	0.355892	3.89795	9.7009e-05	0.0026529	135.198	271.002	251.354	78.9748	144.607	160.381	107.186	77.4259	79.7445	71.2008
ADCY1	65.6625	-3.1417	0.806227	-3.89679	9.74741e-05	0.0026529	7.11567	13.7798	4.54939	30.4617	286.857	13.5916	61.0363	62.9617	111.816	64.4555
ST7	36.5957	2.07767	0.533168	3.89683	9.74591e-05	0.0026529	86.8112	62.009	95.5371	15.795	8.64501	20.3874	29.7738	14.4642	7.80109	24.7329
ZNF24	444.976	0.932799	0.239392	3.89653	9.75789e-05	0.0026529	532.252	577.602	769.984	380.207	496.695	379.206	340.91	395.638	294.708	282.555
DCPS	807.032	-0.803582	0.206276	-3.89566	9.79299e-05	0.00265563	611.948	582.195	458.351	951.082	690.815	932.385	927.455	952.934	937.865	1025.29
IGSF8	65.1599	-1.68527	0.432959	-3.89245	9.9238e-05	0.00268424	42.694	11.4831	30.7084	85.744	66.0165	54.3665	88.5771	106.354	83.2117	82.443
AHR	740.036	1.51218	0.389083	3.88652	0.000101693	0.00273668	1359.09	924.393	1717.39	294.463	421.248	814.138	772.631	309.704	345.849	441.445
TMEM185A	145.778	1.34011	0.344779	3.88685	0.000101554	0.00273668	261.857	276.744	202.448	133.129	136.748	57.0848	114.629	79.9784	79.7445	115.42
TET3	71.9408	1.66279	0.428008	3.88495	0.000102353	0.00274747	113.851	142.391	138.756	67.6927	43.2251	47.5707	61.0363	17.8675	33.8047	53.2132
FSCN1	87.4568	-1.86877	0.481138	-3.88406	0.000102726	0.0027505	45.5403	43.6359	25.0216	36.1028	127.317	42.134	139.193	100.398	191.56	123.665
ANKRD10	1009.59	0.942255	0.242679	3.88273	0.000103291	0.00275542	1431.67	2063.52	1203.31	777.337	569.785	789.673	736.158	921.453	741.104	861.904
IFI27L2	2129.94	-1.25215	0.322519	-3.8824	0.000103429	0.00275542	1549.79	1283.81	592.558	2267.7	2334.15	2393.48	1633.09	3328.46	2979.15	2937.22
BACH2	565.958	1.29035	0.332806	3.87718	0.000105675	0.00280821	993.348	392.723	965.608	755.901	704.176	566.77	416.834	231.427	273.038	359.751
MCM2	472.947	-1.18865	0.30664	-3.87637	0.000106025	0.00281046	138.044	350.236	286.611	502.054	528.132	564.052	607.386	601.54	715.967	435.449
CSNK1G1	139.853	0.980705	0.253142	3.87413	0.000107007	0.00282941	190.7	192.917	197.898	122.975	165.041	135.916	104.953	93.5917	108.349	86.1904
KPNA1	106.272	1.22282	0.31596	3.87018	0.000108756	0.00286711	192.123	220.476	136.482	66.5645	58.9433	74.7539	64.7581	81.68	65.0091	101.93
RAPGEF2	191.392	1.5333	0.396376	3.8683	0.000109596	0.00286711	227.702	443.249	428.78	81.2312	147.751	78.8314	155.568	97.8459	69.3431	183.623
MSRB2	133.467	-1.40458	0.363117	-3.86813	0.000109673	0.00286711	55.5023	75.7887	56.8673	139.898	138.32	202.515	117.607	169.316	257.436	121.416
SLC25A39	777.108	-0.755813	0.195346	-3.86911	0.000109235	0.00286711	452.557	601.717	487.922	972.518	978.458	803.264	851.531	827.861	954.334	840.919
STAP2	50.5092	-1.63386	0.422416	-3.86788	0.000109785	0.00286711	24.1933	16.0764	27.2963	60.9234	62.0869	35.3382	55.8259	66.365	74.5438	82.443
RO60	115.831	1.22116	0.316051	3.86381	0.000111633	0.0029078	169.353	235.404	147.855	102.667	93.5233	93.7821	104.953	56.155	73.677	80.9441
RCCD1	226.375	-1.07948	0.279423	-3.86324	0.000111891	0.0029078	130.928	87.2719	127.383	305.745	247.562	392.798	244.89	194.841	261.77	270.563
KDM5A	431.424	0.952803	0.246815	3.8604	0.000113202	0.00293467	572.1	509.851	717.666	356.515	399.242	519.2	304.437	361.604	240.1	333.52
TEDC2	146.706	-1.22479	0.317357	-3.85936	0.000113684	0.00293998	65.4642	103.348	58.0047	210.975	139.106	182.128	198.74	145.493	207.162	156.642
ALAD	344.824	-0.822514	0.213176	-3.85839	0.000114139	0.00294455	214.893	241.146	167.19	437.746	457.4	460.756	368.451	376.919	385.721	338.016
COG3	386.282	1.0458	0.271137	3.85709	0.000114743	0.00295297	533.676	717.696	648.288	288.822	240.489	206.593	326.023	408.4	208.029	284.803
C11orf21	160.255	-1.90883	0.495321	-3.85373	0.000116331	0.00298659	42.694	56.2674	62.5541	308.002	51.0842	271.832	215.116	290.134	148.221	156.642
TMEM141	251.054	-1.22227	0.317245	-3.85277	0.000116789	0.0029911	99.6194	113.683	176.289	346.361	209.052	350.664	228.514	306.3	395.255	284.803
POGLUT3	100.147	-1.60458	0.417289	-3.84526	0.000120427	0.00307659	28.4627	29.8562	46.6312	145.539	149.323	175.332	176.41	69.7684	68.4763	111.673
EVL	5622.26	-0.938164	0.244042	-3.84427	0.000120909	0.00307659	4955.36	2985.62	2785.36	7388.65	5268.74	5440.72	6183.28	7089.15	7378.1	6747.59
SPOP	399.122	1.03886	0.270247	3.8441	0.000120998	0.00307659	685.951	470.809	590.283	353.13	347.372	410.467	335.7	194.841	360.584	242.083
HOPX	2349.07	-1.80719	0.470618	-3.84003	0.000123019	0.00312051	472.481	1419.32	1808.38	1004.11	546.994	969.082	1250.5	5951.58	5452.97	4615.31
MAD2L2	328.955	-1.09878	0.286358	-3.83708	0.000124506	0.00315069	167.93	181.434	214.959	415.182	340.299	356.1	265.731	535.174	478.467	334.269
HBS1L	142.032	1.23486	0.322842	3.82497	0.00013079	0.00330183	170.776	289.375	254.766	77.8466	136.748	85.6272	127.283	91.8901	84.0785	101.93
CSTF2T	237.889	-1.05445	0.275835	-3.82274	0.000131974	0.00331593	153.699	86.1235	155.817	257.232	310.435	322.121	323.046	258.653	242.701	269.064
GDE1	714.459	1.36186	0.356231	3.82297	0.000131855	0.00331593	826.841	2256.44	801.83	391.489	415.747	436.291	410.134	635.573	379.653	590.592
MED11	789.194	-0.818784	0.21424	-3.8218	0.000132483	0.00332084	590.601	597.123	413.994	873.235	748.972	902.483	832.178	905.287	1085.22	942.848
GAD1	13.171	-4.44089	1.16306	-3.81828	0.000134385	0.00335709	1.42313	0	2.27469	2.25642	5.50137	13.5916	12.6539	53.6025	21.6697	18.7371
SMIM3	906.579	1.03486	0.27105	3.81796	0.000134562	0.00335709	959.193	1716.73	1620.72	601.336	722.252	648.32	728.714	936.768	565.146	566.608
ENSG00000235576	2258.93	-1.60489	0.420508	-3.81655	0.000135331	0.00336834	1445.9	908.316	1006.55	2074.78	1358.84	2166.5	1337.59	6939.4	2830.93	2520.51
OTULIN	394.309	0.798173	0.2093	3.81353	0.000136997	0.00339388	502.367	582.195	605.069	332.822	329.296	294.938	267.22	311.405	352.783	364.998
TTLL12	219.822	-1.04674	0.274459	-3.81381	0.00013684	0.00339388	180.738	115.98	133.07	233.54	199.621	154.944	311.881	288.433	237.5	342.513
RBPJ	976.621	0.992284	0.260341	3.81148	0.000138136	0.00341411	1149.89	1595.01	1729.9	551.695	1023.26	716.278	687.775	906.989	682.162	723.25
ACTB	18153.1	-0.751156	0.197257	-3.80801	0.000140092	0.00345441	10132.7	15049.8	12103.6	21995.6	20480	18089.1	22549.2	22627.9	18515.5	19987.9
SV2A	147.897	-1.52608	0.400965	-3.80601	0.000141224	0.00347424	99.6194	40.191	38.6698	173.744	234.201	212.029	117.607	138.686	254.836	169.383
NGDN	423.829	0.849176	0.223175	3.80498	0.000141816	0.00348074	539.368	563.822	757.473	298.976	354.446	346.586	404.18	351.394	315.511	306.538
C6orf62	343.201	1.1336	0.298177	3.80176	0.000143674	0.0035155	394.208	707.361	475.411	276.412	281.356	338.431	302.204	295.239	183.759	177.627
SHMT1	359.849	-1.30129	0.34232	-3.80137	0.000143896	0.0035155	119.543	291.672	123.971	328.309	469.188	504.249	519.553	394.787	506.204	341.014
TBC1D5	340.243	-0.8572	0.22562	-3.79932	0.000145096	0.00353668	210.624	210.141	229.744	407.284	403.172	369.692	435.442	469.66	340.648	326.025
ABCC1	547.503	0.853107	0.224754	3.79573	0.000147209	0.00357995	848.188	765.925	740.413	480.618	453.47	448.523	376.639	345.439	566.88	448.94
ITGA6	46.1451	-2.45695	0.647815	-3.79266	0.00014904	0.00360791	14.2313	12.6315	3.41204	71.0773	41.6532	99.2188	70.7128	72.3209	14.7354	61.4575
HEMK1	685.951	-1.20705	0.318237	-3.79294	0.000148875	0.00360791	370.015	171.099	395.797	1238.78	653.091	1148.49	709.361	607.495	800.912	764.472
ENSG00000279766	32.5275	2.34279	0.617998	3.79093	0.000150081	0.00362486	25.6164	84.9752	112.597	21.436	14.9323	6.79581	6.69911	17.0167	16.469	18.7371
RLF	57.6962	1.59117	0.420033	3.78821	0.000151737	0.00365449	128.082	87.2719	100.087	30.4617	36.9378	54.3665	26.7964	56.155	32.0712	24.7329
LINC00539	93.1036	-1.94767	0.514199	-3.78778	0.000151997	0.00365449	15.6545	20.6697	45.4939	144.411	131.247	149.508	65.5024	161.658	153.422	43.47
SMKR1	103.737	1.96866	0.520066	3.78541	0.000153456	0.00367153	187.854	184.879	211.547	47.3849	105.312	101.937	90.8102	22.9725	16.469	68.2029
TCP11L2	21.9026	2.43103	0.64229	3.78494	0.000153745	0.00367153	28.4627	65.4539	30.7084	36.1028	12.5746	14.9508	8.1878	8.50834	4.33394	9.74327
KMT2B	293.832	1.02191	0.269956	3.78547	0.000153416	0.00367153	448.287	298.562	525.454	320.412	278.212	232.417	209.905	166.763	213.23	245.081
SCAT1	25.4045	2.42599	0.641757	3.78023	0.000156686	0.00373335	55.5023	25.2629	69.3782	41.7438	14.1464	10.8733	12.6539	5.95584	9.53467	8.99379
GMPPA	263.717	-1.03	0.272592	-3.77854	0.000157753	0.00373471	149.429	171.099	161.503	355.386	288.429	198.438	329.745	257.803	331.113	394.228
CLK4	122.267	1.15112	0.304663	3.77834	0.000157878	0.00373471	152.275	168.802	213.821	130.872	139.106	96.5005	90.8102	56.155	91.8796	82.443
FAH	851.696	-1.14425	0.302787	-3.77905	0.000157425	0.00373471	342.975	625.831	665.348	678.055	685.314	698.609	934.154	1395.37	1661.63	829.677
KDSR	578.501	0.996054	0.263652	3.77791	0.000158152	0.00373471	1018.96	808.413	855.285	291.078	525.774	492.016	369.94	547.937	488.869	386.733
NCKIPSD	139.213	-1.44713	0.383256	-3.77589	0.000159436	0.00375667	76.8493	48.2292	60.2794	203.078	117.887	213.388	148.869	129.327	271.305	122.915
PRRC2C	2859.94	0.883591	0.23408	3.77474	0.000160176	0.00376573	3841.04	2937.39	5368.28	2684.01	2779.76	2210	2215.92	2366.17	2323.86	1872.96
TMEM67	24.2174	2.8515	0.755722	3.77321	0.000161161	0.00377873	44.1172	49.3775	71.6529	11.2821	18.8618	16.3099	5.21042	17.8675	0	7.49482
CEP83	64.3617	1.56442	0.414721	3.77223	0.000161798	0.00377873	119.543	104.497	123.971	57.5388	54.2278	27.1832	54.3372	21.2708	45.073	35.9751
SECISBP2L	117.23	1.16585	0.309023	3.7727	0.000161489	0.00377873	177.892	183.73	188.8	93.6415	106.098	95.1413	103.464	102.1	55.4744	65.9544
CEP350	119.713	1.02667	0.272573	3.7666	0.000165484	0.00385632	207.778	184.879	158.091	97.0261	99.8106	89.7047	87.0884	101.249	71.0766	100.431
PLCB2	437.095	-1.30862	0.347528	-3.76552	0.000166206	0.00386465	340.129	195.213	148.992	674.67	457.4	299.016	514.343	423.715	624.954	692.521
NAPRT	242.952	-1.56769	0.417227	-3.75742	0.000171677	0.00398314	135.198	167.654	76.2022	77.8466	224.77	250.086	219.582	373.516	465.465	439.197
CCSER2	348.134	1.0243	0.272823	3.75444	0.000173729	0.00401409	526.56	494.923	676.721	232.411	263.28	173.973	306.67	362.455	209.763	234.588
PPP1R9B	429.556	-1.30151	0.346664	-3.75438	0.000173769	0.00401409	325.898	174.544	137.619	574.259	516.343	474.347	387.06	402.444	817.381	485.664
CEP72	84.127	-1.26099	0.336085	-3.752	0.000175426	0.00404358	32.7321	41.3393	45.4939	122.975	113.171	101.937	118.351	91.0392	102.281	71.9503
SETD2	505.302	0.867201	0.231293	3.74937	0.000177282	0.00407749	613.371	609.755	885.993	433.233	473.118	494.735	375.895	449.24	407.39	310.286
CCDC28A	242.049	0.902088	0.240716	3.74752	0.000178593	0.0040899	361.476	374.35	316.182	195.181	232.629	190.283	211.394	222.068	154.288	162.638
LY6E	1532.61	-1.21809	0.325023	-3.7477	0.000178464	0.0040899	582.062	802.671	1046.36	1694.57	2435.54	1221.89	2308.96	1454.08	1259.44	2520.51
SNAI3	127.36	-1.41269	0.377074	-3.74644	0.000179361	0.00409862	65.4642	51.6741	59.142	181.642	113.957	176.691	90.8102	220.366	120.484	193.366
PDLIM1	94.9683	-1.98493	0.530114	-3.74436	0.000180857	0.00412393	25.6164	28.7078	44.3565	196.309	42.4392	89.7047	96.0206	215.261	137.819	73.4492
NAGA	224.584	-1.20082	0.320822	-3.74294	0.000181881	0.00413837	102.466	141.243	127.383	259.489	260.922	214.748	212.138	218.664	452.463	256.323
SH3GLB2	191.755	-1.03419	0.276778	-3.73653	0.000186575	0.00423408	101.043	133.204	105.773	241.437	223.984	182.128	229.258	193.139	305.976	201.611
FBXL20	126.889	1.05917	0.283494	3.73611	0.000186886	0.00423408	223.432	182.582	186.525	90.2569	102.168	104.655	67.7354	117.415	99.6807	94.4347
HIVEP1	355.135	1.16904	0.313007	3.73488	0.000187806	0.00424586	670.296	552.339	506.119	291.078	345.015	161.74	325.279	205.902	307.71	185.872
CMC1	643.83	-1.22425	0.327861	-3.73406	0.000188416	0.00425058	519.444	312.341	213.821	471.592	945.45	723.074	743.601	1032.91	744.571	731.495
PPP2R2D	500.465	0.884175	0.237019	3.7304	0.000191177	0.00429459	566.408	809.561	837.087	479.49	329.296	383.284	390.037	343.737	416.058	449.689
IMPA2	150.683	-1.47823	0.396225	-3.73078	0.000190887	0.00429459	92.5038	50.5258	69.3782	191.796	117.101	198.438	224.792	233.128	239.234	89.9379
LGALS8	684.724	0.931559	0.249888	3.7279	0.000193079	0.00432574	829.688	1288.41	846.186	512.208	770.978	527.355	582.078	501.992	452.463	535.88
GATA3	2677.68	1.06125	0.284706	3.72751	0.000193379	0.00432574	3287.44	4633.45	3514.4	2368.11	3054.83	2612.31	2851.59	1240.52	1542.02	1672.09
ARPC1B	403.569	-1.22747	0.329494	-3.7253	0.00019508	0.00435459	190.7	308.896	151.267	340.72	469.974	540.946	596.221	678.115	412.591	346.261
CSF1	1354.37	-1.5738	0.42266	-3.72356	0.000196431	0.00437554	607.679	391.575	1164.64	951.082	1187.51	651.038	898.425	1924.59	2242.38	3524.81
ARL8B	467.219	1.37694	0.370092	3.72054	0.000198799	0.004419	456.826	1005.92	922.388	320.412	478.619	263.677	398.969	211.858	191.56	421.958
GNG2	893.839	1.01594	0.273337	3.71681	0.00020175	0.00447523	1021.81	1588.12	1608.21	623.901	572.929	742.102	885.771	702.789	445.529	747.234
CHST7	109.628	1.49447	0.402176	3.71595	0.000202443	0.00448121	108.158	316.935	162.641	86.8722	55.0137	88.3455	72.9459	69.7684	49.4069	86.1904
G6PD	636.613	-0.788654	0.212339	-3.71412	0.000203913	0.00449963	421.248	543.152	517.493	532.516	523.416	413.185	963.928	718.104	821.715	911.37
RNF10	465.08	0.697875	0.187911	3.71386	0.000204123	0.00449963	586.332	661.429	623.266	458.054	375.665	407.748	419.067	378.621	383.12	357.503
GIT1	173.657	-1.06174	0.286602	-3.70459	0.000211734	0.0046529	135.198	105.645	104.636	159.078	130.461	141.353	162.267	254.399	294.708	248.828
PRR29	23.6366	-3.91702	1.05742	-3.70432	0.000211954	0.0046529	1.42313	1.14831	5.68673	15.795	5.50137	38.0565	6.69911	44.2434	12.135	105.677
BMPR2	64.5942	1.93523	0.522559	3.70337	0.000212757	0.00466088	143.737	138.946	106.911	32.7181	68.3742	19.0283	20.0973	35.735	62.4088	17.9876
GALK1	198.873	-1.0453	0.282327	-3.70245	0.000213526	0.00466807	103.889	93.0134	151.267	242.565	215.339	222.902	216.605	209.305	317.245	216.6
CHD2	1059.3	0.75464	0.20419	3.69577	0.000219217	0.00478264	1477.21	1264.29	1682.14	850.671	954.881	867.145	801.66	980.161	991.606	723.25
JMY	46.2349	1.69514	0.45912	3.69216	0.00022236	0.00483692	98.1963	80.382	88.7131	25.9489	41.6532	17.6691	29.7738	34.0334	13.0018	32.9772
TBL3	145.666	-0.999888	0.27086	-3.69152	0.000222914	0.00483692	74.003	94.1617	95.5371	155.693	178.402	153.585	161.523	155.703	220.164	167.884
SPIRE1	28.259	2.79267	0.756546	3.69134	0.000223074	0.00483692	74.003	112.535	31.8457	3.38463	18.8618	0	9.67649	8.50834	9.53467	14.2402
ANKLE2	696.425	0.783052	0.212341	3.68771	0.000226282	0.00489646	858.15	1073.67	1046.36	617.131	543.85	516.481	495.734	493.484	677.828	641.557
ELF1	155.999	1.11665	0.302935	3.68612	0.000227701	0.00490715	266.126	258.371	158.091	137.642	132.819	187.564	116.862	125.073	92.7463	84.6915
CARMIL2	350.321	-0.870106	0.236025	-3.6865	0.000227362	0.00490715	251.895	205.548	222.92	405.028	425.963	335.713	422.788	312.256	442.929	478.17
SLC35E3	208.421	0.860721	0.233919	3.67956	0.000233635	0.0050153	273.242	323.825	290.023	169.232	194.12	182.128	136.215	153.15	168.157	194.116
POLR3K	866.468	-0.916776	0.249156	-3.67953	0.000233666	0.0050153	479.596	474.254	741.55	801.03	969.813	928.307	1098.65	1360.48	954.334	856.658
OAS3	756.206	-2.77822	0.755192	-3.67882	0.000234317	0.00501911	153.699	117.128	151.267	724.311	1821.74	733.947	2313.43	265.46	344.982	936.103
GOLGB1	531.194	0.977257	0.26593	3.67486	0.000237976	0.00508722	677.412	700.472	969.02	441.131	557.21	376.488	439.164	497.738	369.252	284.054
RFX3	29.7916	2.08629	0.568153	3.67206	0.000240605	0.00513306	31.309	76.937	68.2408	16.9232	22.7914	25.8241	10.4208	21.2708	18.2026	5.99586
PMAIP1	323.499	1.51495	0.41495	3.65093	0.00026129	0.00556318	486.712	688.988	595.97	247.078	182.331	207.952	370.684	144.642	74.5438	236.087
ASF1B	471.804	-1.2686	0.347604	-3.64955	0.000262696	0.0055819	133.775	344.494	209.272	514.464	637.373	665.989	537.418	469.66	833.85	371.743
ACAD9	278.16	-0.891534	0.244422	-3.64752	0.000264785	0.00561503	193.546	156.171	213.821	289.95	256.207	278.628	321.557	378.621	275.639	417.462
NIBAN1	974.122	0.798391	0.219106	3.64385	0.000268589	0.00568433	1404.63	1550.22	1518.36	611.49	663.308	564.052	1019.75	958.89	611.086	839.42
PERP	193.222	1.31232	0.360322	3.64209	0.000270432	0.00571193	216.316	542.004	275.238	113.949	77.0192	152.226	150.358	162.509	125.684	116.919
FKBP11	474.486	-1.02935	0.282721	-3.64088	0.000271712	0.00572756	270.396	319.231	297.985	559.593	449.541	432.213	524.764	453.494	510.538	927.109
SIGIRR	615.556	-0.89153	0.245076	-3.63776	0.000275017	0.00577427	391.362	393.872	348.028	880.005	579.216	759.771	530.718	699.385	891.925	681.279
BCL7C	324.032	-0.887565	0.243979	-3.63788	0.000274889	0.00577427	202.085	238.849	214.959	318.156	346.586	300.375	282.851	439.881	433.394	463.18
ADAM15	150.032	-1.31528	0.361634	-3.63706	0.000275772	0.00577868	119.543	51.6741	96.6745	143.283	92.7374	110.092	151.846	188.034	277.372	269.064
OSER1	296.035	1.00187	0.275522	3.63625	0.000276634	0.00578531	463.942	476.55	428.78	241.437	248.348	188.923	212.138	285.029	271.305	143.901
MFSD11	185.564	1.01783	0.279963	3.63559	0.00027734	0.00578865	194.969	320.38	276.375	161.334	190.19	190.283	139.193	163.36	104.881	114.671
SLC25A22	388.944	-0.867769	0.238869	-3.63282	0.000280344	0.00583986	291.743	245.739	254.766	427.592	422.034	322.121	599.198	390.533	429.06	506.65
RPL7	335.681	1.91273	0.527836	3.62371	0.000290408	0.00602582	1461.56	229.663	471.999	147.796	95.0951	184.846	68.4798	209.305	266.971	221.097
DNAJC7	588.09	0.680882	0.187879	3.62405	0.000290031	0.00602582	727.222	822.193	832.538	526.875	475.476	515.122	576.123	484.124	471.533	449.689
NTNG2	58.7189	-2.1558	0.595102	-3.62257	0.000291694	0.00604069	35.5784	9.18651	18.1976	62.0516	62.8728	28.5424	45.4051	56.155	183.759	85.441
DUSP7	343.894	-1.10758	0.306146	-3.61782	0.000297096	0.00614057	217.74	138.946	177.426	289.95	464.473	618.418	483.08	308.853	362.318	377.739
SRGAP2	386.436	-0.980368	0.271238	-3.61442	0.00030102	0.00620955	307.397	196.362	241.118	364.412	455.828	342.509	387.804	601.54	391.788	575.602
EIF1	11948.3	0.76515	0.211742	3.61359	0.000301983	0.00621734	16518.3	18741.6	16772.5	8450.3	10397.6	7781.2	8712.57	12161.8	11680	8267.54
ETF1	337.855	1.03214	0.285834	3.61097	0.000305058	0.00625634	330.167	626.979	594.832	217.745	293.145	303.093	281.363	282.477	192.427	256.323
CEP131	146.605	-1.31962	0.36541	-3.61133	0.000304625	0.00625634	51.2329	112.535	60.2794	196.309	138.32	159.022	152.591	145.493	275.639	174.629
ATG2B	135.078	0.975337	0.270258	3.60891	0.000307491	0.00629406	173.622	236.553	176.289	124.103	143.036	99.2188	109.419	95.2934	98.8139	94.4347
MLF1	14.1485	2.77315	0.76867	3.60772	0.000308895	0.00631063	27.0396	62.009	23.8843	3.38463	1.57182	1.35916	2.23304	5.105	10.4015	4.49689
SLC4A8	19.6782	-3.14966	0.874976	-3.59971	0.000318573	0.00649582	0	4.59326	2.27469	28.2053	32.2223	44.8523	40.1947	13.6133	17.3358	13.4907
DUSP8	23.1906	2.46785	0.68619	3.59645	0.000322587	0.00656504	48.3866	29.8562	77.3396	20.3078	4.71546	13.5916	3.72173	7.6575	17.3358	8.99379
SLC35F2	304.846	1.03948	0.289232	3.59395	0.000325706	0.00661582	624.756	553.487	393.522	159.078	199.621	99.2188	248.611	265.46	207.162	297.544
RFX1	139.699	1.24425	0.347147	3.58423	0.000338071	0.00685386	143.737	310.045	227.469	128.616	77.8051	125.043	68.4798	98.6967	114.416	102.679
SHISA5	457.775	-0.73582	0.205414	-3.58213	0.000340808	0.00689141	345.822	306.6	361.676	433.233	442.467	436.291	567.191	679.816	501.004	503.652
PI16	65.3307	-2.42513	0.677165	-3.5813	0.000341894	0.00689141	5.69254	19.5213	40.9445	69.9491	29.8646	9.51413	61.7807	165.062	182.026	68.9524
TBC1D31	70.743	-1.36969	0.382453	-3.58133	0.000341843	0.00689141	25.6164	51.6741	32.9831	64.308	70.7319	80.1905	114.629	114.012	69.3431	83.942
B3GNTL1	177.387	-1.43257	0.400114	-3.58039	0.000343081	0.00689141	95.35	102.2	76.2022	254.976	121.03	138.634	131.749	255.25	396.122	202.36
ATF4	1721.14	0.793067	0.221507	3.58032	0.000343173	0.00689141	2705.38	1751.18	2735.32	1800.62	1362.77	1322.46	1336.1	1397.07	1476.14	1324.33
DST	37.3294	-2.17889	0.608879	-3.57852	0.000345546	0.00692594	9.96194	11.4831	19.3349	21.436	41.6532	21.7466	28.2851	108.907	35.5383	74.9482
SHF	71.8886	2.14888	0.600962	3.57573	0.000349254	0.00698241	338.706	68.8988	95.5371	20.3078	37.7237	6.79581	34.2399	21.2708	45.9398	49.4658
MAP4K1	884.158	-0.849756	0.237667	-3.57541	0.00034968	0.00698241	629.026	742.959	484.51	925.133	843.282	755.694	1016.03	901.884	1429.33	1113.73
NDEL1	552.265	0.635732	0.177962	3.57229	0.000353875	0.00705288	775.608	699.323	779.083	403.9	473.904	456.678	474.892	518.158	468.932	472.174
TSPAN2	71.5496	2.0195	0.565641	3.57029	0.000356584	0.00708027	139.467	266.409	64.8288	44.0002	29.8646	16.3099	73.6902	20.42	37.2719	23.2339
PPP4R3A	285.698	0.996802	0.279194	3.57029	0.000356584	0.00708027	300.281	516.741	477.686	222.258	249.919	224.262	273.919	240.786	185.493	165.636
ENSG00000256262	247.325	-1.09796	0.307622	-3.5692	0.000358071	0.00709236	153.699	141.243	81.889	286.566	349.73	387.361	262.754	276.521	187.226	346.261
ITGB2	3971.85	-1.40535	0.393782	-3.56887	0.000358531	0.00709236	1135.66	2486.1	2413.45	5609.47	2415.1	4339.8	2426.57	5316.86	8146.94	5428.5
AKNA	2261.51	-0.75579	0.211807	-3.5683	0.000359299	0.00709432	1817.34	1562.86	1478.55	2645.65	2143.96	2029.23	2098.31	2723.52	3211.45	2904.24
RGS1	252.676	1.79633	0.503531	3.56747	0.000360444	0.00710369	637.564	336.456	623.266	209.847	61.301	44.8523	67.7354	231.427	195.894	118.418
ZFAND5	666.79	1.16042	0.325337	3.56681	0.000361354	0.00710842	851.035	1832.71	825.714	467.079	310.435	286.783	485.313	695.131	460.265	453.437
CBLL1	419.108	0.956202	0.268242	3.5647	0.000364268	0.00715247	455.403	632.721	691.507	394.874	498.267	294.938	372.917	313.958	242.701	293.797
ARG2	151.068	1.66439	0.467092	3.5633	0.000366216	0.00717743	395.631	198.658	242.255	57.5388	133.605	131.839	138.448	30.63	77.1442	104.927
ADGRE5	4233.56	1.27337	0.35746	3.56227	0.000367668	0.0071926	5745.2	8490.63	7645.25	4015.3	1936.48	2432.9	1702.32	1959.47	4105.98	4302.03
BABAM2	460.98	-0.934812	0.262689	-3.55863	0.000372796	0.00727947	212.047	298.562	379.874	445.643	616.94	383.284	573.89	573.462	611.953	514.145
MAP4	965.538	0.989471	0.278154	3.55728	0.000374709	0.00730339	2030.81	1088.6	1274.97	911.595	716.75	682.299	647.581	622.81	1010.68	669.288
ZNF101	191.024	-1.00313	0.282175	-3.555	0.000377976	0.00735355	95.35	124.018	111.46	165.847	231.844	296.297	236.702	246.742	184.626	217.35
LIF	1621.55	-1.7353	0.488483	-3.55242	0.000381699	0.00741237	522.29	151.577	762.022	2334.27	3871.39	2200.48	2843.4	639.827	1114.69	1775.52
LINC00861	105.608	-2.12139	0.597581	-3.54997	0.000385275	0.00746813	8.53881	24.1146	40.9445	151.18	61.301	339.79	76.6676	109.758	62.4088	181.375
BDP1	243.682	0.901692	0.25414	3.54802	0.00038814	0.00747189	320.205	321.528	432.192	229.027	197.263	169.895	227.025	212.708	162.089	164.886
FNIP1	106.428	1.49531	0.421423	3.54825	0.000387805	0.00747189	176.469	174.544	175.151	146.667	110.027	32.6199	73.6902	69.7684	52.8741	52.4637
ATG16L2	652.007	-1.29513	0.365041	-3.54792	0.000388287	0.00747189	428.364	253.777	288.886	1198.16	488.05	687.736	494.245	735.12	1229.97	715.755
SAMHD1	2524.75	-1.12308	0.31652	-3.5482	0.000387867	0.00747189	1158.43	1298.74	1488.79	3022.48	2588	4231.07	4006.07	2428.28	1497.81	3527.81
RANBP9	831.279	0.982102	0.27718	3.5432	0.000395309	0.00759323	896.575	1964.77	1053.18	627.285	607.509	520.559	764.443	590.479	639.69	648.302
PHTF1	139.277	1.2116	0.342742	3.53503	0.000407728	0.00781761	166.507	305.452	211.547	66.5645	96.667	152.226	101.231	103.802	82.3449	106.426
IFI44	148.698	-2.37515	0.672379	-3.53246	0.000411718	0.00787987	46.9634	31.0045	43.2192	152.308	345.015	31.2607	414.6	211.858	39.8723	170.882
RGS2	110.929	1.69093	0.479388	3.52726	0.000419884	0.00802168	286.05	212.438	148.992	125.231	44.7969	24.4649	76.6676	68.0667	80.6113	41.971
HIPK2	500.031	1.15519	0.327611	3.5261	0.000421722	0.0080423	848.188	581.047	1274.97	213.232	248.348	214.748	291.783	576.865	466.332	284.803
ASXL2	291.76	0.915329	0.259625	3.52559	0.000422545	0.00804353	438.326	359.422	362.814	308.002	379.595	250.086	245.634	195.692	151.688	226.344
MYH10	54.1043	-1.93702	0.549521	-3.52492	0.000423613	0.0080494	9.96194	13.7798	4.54939	154.565	140.678	73.3947	48.3825	41.6909	33.8047	20.236
PTPN18	462.929	-0.758564	0.21527	-3.52377	0.000425446	0.00806977	351.514	400.762	267.277	451.284	452.684	406.389	518.065	638.976	554.744	587.594
MPZL3	62.9906	1.46032	0.414593	3.52229	0.000427838	0.00810066	109.581	89.5685	174.014	28.2053	28.2928	19.0283	34.9842	70.6192	38.1387	37.4741
OTULINL	370.862	0.924496	0.262832	3.51744	0.000435737	0.00822084	516.598	535.114	425.368	442.259	354.446	398.234	361.008	203.349	205.429	266.816
MCM5	695.144	-0.986419	0.280414	-3.51772	0.000435268	0.00822084	266.126	639.611	454.939	645.337	727.753	618.418	937.875	978.459	943.932	738.989
IQGAP1	1452.94	0.951935	0.270723	3.51627	0.000437661	0.00824248	1731.95	2094.52	2893.41	998.467	1195.37	982.674	1039.85	1668.49	1052.28	872.397
SLC35C1	222.88	-1.23559	0.351557	-3.51462	0.000440378	0.00827895	85.3881	134.353	166.053	165.847	260.922	202.515	251.589	310.554	195.894	455.685
RAB2A	766.728	0.766495	0.218284	3.51145	0.000445672	0.00836365	845.342	1271.18	1014.51	701.747	605.151	774.722	704.151	590.479	535.675	624.319
B4GALNT1	32.6666	-2.31196	0.658641	-3.51019	0.000447783	0.00838842	9.96194	18.373	4.54939	21.436	32.2223	21.7466	25.3077	97.8459	66.7427	28.4803
ASRGL1	74.547	-1.60508	0.457433	-3.50889	0.000449982	0.00841475	19.9239	16.0764	55.73	84.6158	102.168	92.423	67.7354	79.9784	130.885	95.9337
GPATCH2L	217.221	0.858825	0.245163	3.50308	0.000459914	0.00858533	236.24	331.863	337.792	218.873	192.548	187.564	142.17	167.614	194.161	163.387
TNFRSF12A	126.243	1.94356	0.555375	3.49954	0.000466061	0.00868478	192.123	135.501	442.428	58.667	55.0137	111.451	39.4503	22.1217	135.219	70.4513
HEXD	296.949	-1.23776	0.353744	-3.49903	0.000466961	0.0086863	170.776	141.243	97.8118	634.055	228.7	410.467	280.618	261.206	340.648	403.971
PRIM2	135.659	-1.55288	0.444408	-3.49428	0.000475344	0.00881132	19.9239	73.4921	78.4769	186.155	173.686	148.149	209.905	237.383	133.485	95.9337
MARF1	113.335	1.23106	0.352273	3.49462	0.000474739	0.00881132	189.277	165.357	148.992	77.8466	117.887	148.149	93.0432	88.4867	56.3412	47.9669
ITCH	80.8904	1.30686	0.374149	3.49289	0.000477817	0.00884171	111.005	118.276	148.992	47.3849	87.236	92.423	60.292	35.735	41.6058	65.9544
FICD	80.7288	-1.54391	0.44221	-3.49134	0.0004806	0.0088777	32.7321	27.5595	46.6312	71.0773	162.683	50.289	101.231	90.1884	122.217	102.679
RPS3A	1123.66	1.6879	0.483585	3.49039	0.000482317	0.00889392	2514.68	1481.32	2323.6	573.131	267.209	1461.1	285.084	1099.28	702.099	529.134
TAP2	1077.52	-0.914243	0.26198	-3.48975	0.000483475	0.0088998	759.954	678.654	425.368	1603.19	1369.06	1258.58	1149.27	873.806	1171.9	1485.47
PDE4D	341.442	1.45506	0.417326	3.48663	0.000489139	0.00897291	997.617	244.591	542.514	348.617	231.844	182.128	260.521	256.101	130.885	219.598
PCNX1	221.961	0.986114	0.282812	3.48682	0.000488797	0.00897291	358.63	231.959	334.38	196.309	231.058	244.649	155.568	141.238	208.896	116.919
RNASEH2C	2129.12	-0.864014	0.248095	-3.4826	0.000496575	0.00909358	1083.01	1838.45	1402.35	2299.29	1966.35	2205.92	2354.37	2030.09	2692.24	3419.14
TRAF1	810.581	0.921974	0.264899	3.48048	0.00050052	0.00915003	1186.89	1237.88	1228.33	610.362	759.975	512.404	774.864	418.61	562.546	813.938
C9orf40	869.864	-0.80862	0.232484	-3.47818	0.000504832	0.00921297	584.908	540.856	451.527	933.031	1247.24	1259.94	1155.97	745.33	818.248	961.586
ARSA	222.557	-1.56064	0.448858	-3.47691	0.000507221	0.00924066	105.312	63.1573	152.404	344.104	182.331	115.529	154.824	384.577	460.265	263.068
GPAA1	567.694	-0.968486	0.278729	-3.47465	0.000511511	0.00930284	259.011	375.499	401.483	717.542	601.221	615.7	488.291	615.153	979.471	623.569
ENSG00000273117	69.5093	1.36823	0.393961	3.47301	0.00051466	0.00934408	88.2344	140.094	127.383	69.9491	28.2928	57.0848	40.1947	38.2875	54.6077	50.9648
DAPK1	19.2939	3.00588	0.866144	3.47042	0.00051965	0.00941855	17.0776	117.128	22.7469	0	3.14364	6.79581	6.69911	2.5525	7.80109	8.99379
ENSG00000237773	131.262	1.39863	0.403292	3.46805	0.000524259	0.00948586	342.975	198.658	235.431	48.5131	40.0814	54.3665	117.607	154.852	45.9398	74.1987
LRRC8C	123.534	1.04505	0.301502	3.46616	0.000527953	0.00953258	166.507	238.849	192.212	92.5133	60.5151	97.8596	83.3667	117.415	101.414	84.6915
KMT2A	462.657	0.831646	0.240021	3.4649	0.000530437	0.00953258	685.951	752.146	515.218	379.079	456.614	373.769	285.829	385.428	445.529	347.01
IGHM	22.8104	3.32021	0.958124	3.46533	0.000529588	0.00953258	22.7702	135.501	26.159	3.38463	14.1464	1.35916	4.46607	0.850834	16.469	2.99793
TUBG1	648.735	-0.698653	0.201627	-3.46508	0.000530077	0.00953258	513.752	465.067	477.686	704.004	535.205	641.524	865.674	706.192	702.099	876.145
LTB4R	91.6014	-1.48117	0.42754	-3.4644	0.000531412	0.00953394	54.0791	26.4112	42.0818	160.206	79.3769	99.2188	68.4798	111.459	169.024	105.677
ARID2	106.021	0.989088	0.285839	3.46029	0.000539593	0.00966436	157.968	124.018	156.954	88.0005	109.242	129.12	66.2468	80.8292	78.8777	68.9524
MPV17L2	276.57	-1.01402	0.293151	-3.45903	0.000542128	0.00969339	169.353	176.84	188.8	312.514	319.865	157.663	382.594	340.334	286.04	431.702
AKIRIN2	193.385	1.07902	0.312356	3.45445	0.000551417	0.00984139	257.587	419.135	250.216	159.078	146.179	116.888	163.012	109.758	117.883	194.116
CLSTN3	315.615	-1.09169	0.316062	-3.45404	0.000552262	0.00984139	196.393	189.472	168.327	397.13	297.074	332.995	222.559	343.737	579.015	429.453
ARHGEF11	48.2445	-2.60607	0.754953	-3.45196	0.000556534	0.00988678	17.0776	0	11.3735	97.0261	23.5773	106.015	75.1789	49.3484	23.4033	79.4451
MRPL28	458.181	-0.786387	0.227813	-3.45189	0.000556674	0.00988678	374.284	359.422	266.139	473.849	401.6	409.108	479.359	620.258	527.007	670.786
AGTRAP	314.094	-1.13673	0.329728	-3.44747	0.000565869	0.0100333	170.776	126.315	203.585	443.387	406.316	322.121	199.485	499.439	435.995	333.52
PNRC1	1045.53	1.23098	0.357325	3.44499	0.000571085	0.0101089	1962.5	1722.47	955.371	1323.39	713.607	1143.05	763.699	339.483	596.35	935.354
UPP1	1923.97	0.9946	0.288801	3.44389	0.000573415	0.0101163	3620.45	1685.72	3769.17	1429.44	1162.36	1500.51	1552.7	1497.47	1162.36	1859.47
UBE2S	212.872	-1.00941	0.29308	-3.44414	0.000572871	0.0101163	92.5038	141.243	156.954	177.129	230.272	278.628	197.996	300.344	280.839	272.811
RBM7	116.543	1.02005	0.296284	3.44282	0.000575687	0.0101396	183.584	115.98	194.486	107.18	133.605	106.015	87.8328	86.7851	78.0109	71.9503
NRIP3	50.6666	2.12847	0.618406	3.44186	0.000577735	0.0101419	96.7732	176.84	43.2192	11.2821	55.0137	27.1832	40.939	15.315	13.8686	26.2319
MRPL12	385.709	-0.838599	0.243616	-3.4423	0.000576784	0.0101419	277.511	326.121	229.744	394.874	338.727	303.093	466.705	387.129	586.816	546.372
NAP1L1	6898.96	0.661902	0.192433	3.43964	0.000582485	0.0102084	8923.05	9761.82	8407.27	7049.06	5623.97	6392.14	5323.56	6261.29	6584.12	4663.28
ATP2B1	95.9909	1.70992	0.497605	3.43629	0.000589735	0.0103184	62.6179	252.629	202.448	86.8722	55.7996	88.3455	66.9911	72.3209	21.6697	50.2153
TMEM87A	202.152	1.11963	0.325894	3.43558	0.000591291	0.0103286	253.318	417.986	329.831	101.539	135.962	168.536	194.274	170.167	91.0128	158.89
AZIN2	39.3495	-1.59898	0.466085	-3.43066	0.00060212	0.0105005	15.6545	9.18651	14.7855	80.103	53.4419	61.1623	34.9842	34.8842	45.073	44.2194
ITGB3BP	72.7205	-1.21607	0.354613	-3.42928	0.000605191	0.0105367	39.8478	51.6741	29.571	71.0773	79.3769	80.1905	75.1789	117.415	99.6807	83.1925
COPS6	690.174	-0.602688	0.175891	-3.42648	0.000611451	0.0106222	579.216	528.224	512.943	618.26	693.173	690.454	751.789	799.784	871.989	855.909
WAC	534.483	0.976744	0.285081	3.42619	0.000612106	0.0106222	717.26	754.442	1030.44	396.002	330.868	419.981	342.399	626.214	300.776	426.455
ZNF749	37.7512	1.54129	0.449955	3.42542	0.000613841	0.0106349	66.8873	53.9708	70.5155	28.2053	24.3632	46.2115	23.0747	19.5692	14.7354	29.9793
ENSG00000228242	14.6654	2.94835	0.860848	3.42494	0.000614945	0.0106366	38.4246	18.373	64.8288	3.38463	0.78591	0	9.67649	0.850834	4.33394	5.99586
NAMPT	175.211	1.2819	0.374467	3.42328	0.000618704	0.0106669	284.627	303.155	379.874	89.1287	113.171	51.6481	112.396	166.763	68.4763	182.874
PHETA2	39.1898	-1.92431	0.562101	-3.42342	0.000618375	0.0106669	7.11567	17.2247	13.6482	48.5131	50.2983	61.1623	43.9164	22.9725	41.6058	85.441
CLCN3	320.682	1.02802	0.300395	3.42224	0.000621085	0.0106894	604.832	421.431	457.213	186.155	303.361	265.036	311.136	241.637	149.954	266.066
LDOC1	318.659	-1.21527	0.355154	-3.42182	0.000622029	0.0106894	170.776	250.332	128.52	206.463	475.476	252.804	276.897	467.959	467.199	490.161
MATN4	46.4032	-1.94103	0.567409	-3.42087	0.000624222	0.0107097	18.5008	11.4831	14.7855	63.1798	91.1656	36.6974	45.4051	24.6742	99.6807	58.4596
CCL1	953.355	-4.02892	1.17797	-3.42023	0.00062568	0.0107174	92.5038	42.4876	212.684	298.976	1289.68	28.5424	348.354	1665.93	4684.99	869.399
ENSG00000270127	202.277	-1.17019	0.34223	-3.41931	0.00062781	0.0107366	91.0806	60.8606	109.185	324.925	369.378	284.065	112.396	200.797	195.027	275.06
HLF	26.189	2.74089	0.801715	3.41878	0.000629021	0.01074	58.3485	99.9033	42.0818	6.76927	11.0027	4.07748	11.1652	6.80667	0	21.735
RHPN1	112.402	-1.47136	0.430597	-3.41703	0.000633078	0.0107918	62.6179	45.9326	29.571	199.693	132.033	145.43	96.7649	85.0834	227.965	98.9316
DGAT2	24.1308	-2.59052	0.758788	-3.41402	0.000640111	0.0108942	1.42313	10.3348	7.96143	7.89748	33.0082	19.0283	32.0069	35.735	73.677	20.236
MRPL45	287.35	0.913047	0.26749	3.41339	0.000641602	0.0109021	391.362	428.321	381.011	365.54	235.773	221.543	189.064	179.526	206.296	275.06
LRRFIP1	5679.55	0.839691	0.246341	3.40866	0.000652834	0.0110752	5275.56	9991.48	10129.2	3554.99	4188.12	4733.96	4638.02	4934.84	4382.48	4966.82
TUBB2A	102.441	2.11714	0.621685	3.40549	0.00066045	0.011182	340.129	328.418	38.6698	51.8977	15.7182	32.6199	94.5319	40.84	26.8704	54.7122
TRPT1	338.426	-0.747662	0.219567	-3.40516	0.000661241	0.011182	240.51	186.027	220.645	419.695	419.676	449.882	323.79	360.754	434.261	329.023
FNDC3B	99.6851	1.33421	0.392296	3.40104	0.000671307	0.0113342	108.158	143.539	266.139	46.2567	66.0165	92.423	72.2015	85.9342	55.4744	60.708
CNTRL	540.257	0.782014	0.230176	3.39746	0.000680152	0.0114653	703.029	655.687	725.627	613.747	513.199	574.925	490.524	409.251	432.527	284.054
CSF2	7796.33	-2.7403	0.807827	-3.39219	0.000693364	0.0116694	1485.75	1129.94	3244.85	3574.17	14662.7	1650.02	5343.66	9575.28	16434.3	20862.6
SORT1	29.6436	-3.39997	1.00336	-3.38858	0.000702558	0.0117611	2.84627	1.14831	9.09878	21.436	13.3605	62.5214	2.97738	119.968	28.604	34.4762
ANKRD17	225.129	0.894101	0.263878	3.38831	0.000703248	0.0117611	358.63	281.337	305.946	161.334	242.846	222.902	189.064	201.648	153.422	134.157
SAT1	1815.33	0.875523	0.258343	3.38899	0.000701513	0.0117611	2854.81	2427.54	3046.95	1133.85	1608.76	1028.89	2011.22	1505.98	1050.55	1484.72
CHKA	63.6618	1.48038	0.43687	3.38861	0.000702484	0.0117611	119.543	88.4202	121.696	51.8977	42.4392	55.7256	48.3825	20.42	25.1369	62.9565
PABPC1L	333.237	-0.965223	0.284989	-3.38687	0.000706937	0.0118042	159.391	171.099	290.023	441.131	368.592	284.065	398.225	365.859	489.735	364.248
TMEM64	28.6482	-2.0063	0.592493	-3.3862	0.000708688	0.0118148	11.3851	9.18651	11.3735	34.9745	26.7209	21.7466	26.0521	79.1275	32.938	32.9772
ZNF295.AS1	52.2789	1.98865	0.587364	3.38572	0.000709921	0.0118168	52.656	195.213	63.6914	37.231	36.1519	32.6199	16.3756	34.0334	45.073	9.74327
TENT4B	97.6678	1.05861	0.31295	3.38269	0.000717791	0.0119291	132.352	122.87	199.036	80.103	66.8024	84.268	68.4798	90.1884	65.8759	66.7039
E2F1	277.782	-0.82326	0.243478	-3.38125	0.000721576	0.0119358	186.431	231.959	176.289	273.027	224.77	281.346	283.596	326.72	415.192	378.488
PWWP3A	181.377	-1.16061	0.343242	-3.38133	0.000721354	0.0119358	136.621	115.98	58.0047	226.77	162.683	190.283	206.184	190.587	325.046	201.611
MORC2	194.065	-1.20783	0.357127	-3.38206	0.000719436	0.0119358	150.852	55.1191	98.9492	240.309	267.209	193.001	179.387	198.244	232.299	325.275
FXYD2	20.4725	-3.02446	0.89547	-3.37751	0.000731458	0.0120805	1.42313	6.88988	6.82408	12.4103	8.64501	1.35916	32.7512	93.5917	30.3376	10.4927
MAP3K2	108.654	1.2144	0.359892	3.37435	0.000739895	0.012163	204.931	204.4	162.641	58.667	60.5151	66.5989	87.8328	130.178	59.8084	50.9648
PRSS21	46.1453	-1.9777	0.586029	-3.37474	0.000738858	0.012163	11.3851	3.44494	30.7084	45.1284	48.7264	81.5497	45.4051	79.9784	47.6734	67.4534
ITGA3	40.6709	-1.74972	0.518409	-3.37516	0.000737716	0.012163	21.347	18.373	18.1976	21.436	44.7969	23.1057	37.9616	107.205	58.0748	56.2112
ABHD11	92.868	-0.982348	0.291187	-3.37359	0.000741942	0.0121777	52.656	49.3775	58.0047	116.206	102.954	127.761	104.953	95.2934	113.549	107.925
ADAT1	218.107	-0.931162	0.276112	-3.37241	0.000745132	0.0121923	146.583	132.056	108.048	232.411	283.714	296.297	273.175	238.233	298.175	172.381
PLCG1	1093.9	-0.858	0.254386	-3.37283	0.000744011	0.0121923	977.694	466.215	698.331	1296.31	1150.57	1177.03	1088.23	1291.57	1415.47	1377.55
HPDL	41.9536	-1.50196	0.445703	-3.36987	0.000752048	0.0122865	14.2313	16.0764	22.7469	62.0516	54.2278	48.9298	69.9685	43.3925	45.9398	41.971
SUSD3	1706.84	-0.802571	0.238455	-3.36572	0.000763452	0.0124537	1179.78	901.426	849.598	2961.55	1854.75	2507.65	1586.94	1814.83	2023.08	1388.79
LOC100996583	40.1385	1.85705	0.551945	3.36456	0.000766656	0.0124867	118.12	51.6741	63.6914	46.2567	25.1491	10.8733	14.8869	20.42	17.3358	32.9772
MAP1LC3B2	181.042	0.982442	0.29207	3.36372	0.000769006	0.0125058	214.893	324.973	349.166	137.642	112.385	70.6764	148.125	145.493	153.422	153.644
SLC27A3	105.493	-1.61092	0.47933	-3.36077	0.000777248	0.0126205	68.3105	18.373	50.0433	199.693	95.0951	69.3172	92.2989	158.255	127.418	176.128
MUS81	583.525	-0.770022	0.229224	-3.35926	0.000781527	0.0126645	448.287	359.422	398.071	751.389	543.85	593.954	545.605	634.722	793.978	765.971
SLC41A2	28.9625	2.48251	0.739069	3.35897	0.000782347	0.0126645	61.1948	117.128	34.1204	1.12821	21.2196	4.07748	9.67649	20.42	8.66788	11.9917
TRPM2	62.7271	-1.61391	0.480909	-3.35595	0.000790918	0.0127837	29.8858	21.818	20.4722	139.898	60.5151	61.1623	40.939	70.6192	104.015	77.9461
LRRC8D	302.457	1.12669	0.336089	3.35236	0.000801255	0.0129311	414.132	770.519	277.513	251.591	216.911	201.156	275.408	171.018	213.23	233.089
DAAM1	45.7352	1.51504	0.452118	3.35098	0.000805255	0.0129759	79.6955	82.6786	72.7902	42.872	22.0055	47.5707	35.7286	35.735	22.5365	15.7391
CNOT2	242.083	0.892124	0.2663	3.35007	0.000807909	0.0129989	308.82	326.121	363.951	277.54	183.903	243.29	229.258	145.493	149.088	193.366
ASB8	381.658	0.753266	0.224935	3.34881	0.000811587	0.0130383	483.866	566.119	495.883	268.514	383.524	395.516	340.166	308.002	311.177	263.818
ECHDC2	712.283	-1.00445	0.300134	-3.34668	0.000817858	0.0131191	384.246	468.512	341.204	1265.85	880.22	588.517	551.56	744.48	962.135	936.103
SNX29	145.813	-1.38214	0.413404	-3.34332	0.000827813	0.0132588	81.1187	101.052	59.142	80.103	115.529	182.128	102.72	286.731	265.237	184.373
KMT2C	253.741	0.985525	0.295242	3.33803	0.000843755	0.0134734	337.283	321.528	368.5	218.873	271.139	328.917	221.071	103.802	164.69	201.611
VSIR	373.056	-0.880105	0.263631	-3.33839	0.000842642	0.0134734	278.934	243.443	203.585	532.516	314.364	377.847	419.067	554.744	384.854	421.209
BMP2K	188.143	1.59561	0.478127	3.33721	0.000846253	0.013493	392.785	406.503	202.448	117.334	271.925	48.9298	155.568	76.575	84.9453	124.414
REST	356.575	0.921693	0.276485	3.3336	0.000857286	0.0136484	483.866	527.076	536.828	338.463	367.806	222.902	355.797	217.813	207.162	308.037
LSG1	497.168	0.849135	0.254796	3.33261	0.000860365	0.0136768	741.453	647.649	822.302	329.438	449.541	345.227	461.494	413.505	273.905	487.163
PRDM2	307.75	0.796756	0.239629	3.32496	0.000884322	0.0139853	395.631	429.469	423.093	328.309	304.147	237.853	211.394	264.609	290.374	192.617
KANK1	25.5699	-2.32796	0.700113	-3.32511	0.000883824	0.0139853	5.69254	10.3348	9.09878	14.6667	27.5069	19.0283	20.0973	57.8567	16.469	74.9482
ISCA1	394.498	0.938243	0.282165	3.32516	0.000883681	0.0139853	385.67	819.896	590.283	274.155	304.933	319.403	304.437	386.279	249.635	310.286
DNMT1	2830.98	-0.677743	0.203849	-3.32473	0.000885044	0.0139853	1502.83	2202.47	2179.16	3175.91	3369.98	3324.51	3388.26	2954.1	3517.43	2695.14
LZTS3	24.7191	2.29212	0.690041	3.32172	0.000894654	0.0141161	29.8858	66.6022	55.73	37.231	9.43092	6.79581	12.6539	16.1658	5.20073	7.49482
DBNL	798.486	-0.78481	0.236382	-3.32009	0.000899877	0.0141774	601.986	617.793	424.23	917.236	771.764	876.659	735.413	848.281	1052.28	1139.21
TBC1D23	66.5663	1.57026	0.473844	3.31389	0.00092009	0.0144744	58.3485	135.501	144.443	32.7181	54.2278	88.3455	49.8712	45.945	22.5365	33.7267
PUM1	336.53	0.785702	0.23723	3.31198	0.000926388	0.0145221	473.904	373.202	589.146	313.643	251.491	252.804	249.356	313.958	265.237	282.555
SGK1	134.65	1.4947	0.451307	3.31193	0.000926538	0.0145221	241.933	183.73	242.255	179.386	126.532	57.0848	126.539	32.3317	78.0109	78.6956
TGFBR3L	30.9505	-2.42231	0.731434	-3.31172	0.000927236	0.0145221	4.2694	12.6315	9.09878	44.0002	22.7914	28.5424	12.6539	54.4534	97.0803	23.9834
CCDC34	429.63	-1.12811	0.340821	-3.30997	0.000933058	0.0145918	126.659	298.562	219.508	485.131	412.603	871.222	439.908	535.174	536.542	370.994
CD58	1110.4	0.974307	0.29446	3.30879	0.00093699	0.0146317	1260.9	2690.5	1687.82	606.978	638.159	391.438	733.18	1147.77	947.4	999.809
PLOD1	93.3663	-1.50194	0.454091	-3.30757	0.000941083	0.014674	31.309	52.8224	59.142	128.616	81.7347	36.6974	105.697	206.753	122.217	108.675
BATF3	992.582	-1.47343	0.445653	-3.30622	0.000945635	0.0147233	529.406	569.564	601.657	252.719	1323.47	352.023	1161.18	1183.51	2189.51	1762.78
FOCAD	174.102	-1.14673	0.347366	-3.30122	0.000962642	0.0149502	150.852	63.1573	62.5541	252.719	179.973	220.184	175.666	245.04	196.761	194.116
AGAP2	109.344	-0.976571	0.295831	-3.30111	0.000963028	0.0149502	74.003	82.6786	73.9276	104.924	87.236	65.2397	125.05	150.598	155.155	174.629
RYBP	427.177	1.08169	0.327721	3.30065	0.000964597	0.0149527	599.14	420.283	1027.02	212.104	370.164	353.382	287.317	410.102	294.708	297.544
FANCL	77.1794	-1.51578	0.459552	-3.29838	0.000972461	0.015031	29.8858	34.4494	37.5324	60.9234	124.96	95.1413	155.568	116.564	59.8084	56.9606
TNFAIP8	824.135	0.936623	0.283965	3.29837	0.000972486	0.015031	744.299	1702.95	1127.11	597.952	663.308	914.716	661.723	661.949	595.484	571.855
HOXB4	124.278	-1.04422	0.316767	-3.2965	0.00097899	0.0151095	65.4642	75.7887	67.1035	168.103	139.106	153.585	129.516	101.249	201.962	140.903
GGACT	103.029	-1.05802	0.321007	-3.29594	0.000980923	0.0151173	75.4261	64.3056	46.6312	122.975	119.458	85.6272	104.953	132.73	156.022	122.166
TGIF2	244.087	1.03482	0.314027	3.29533	0.000983044	0.015128	379.977	226.218	531.141	191.796	174.472	197.078	138.448	195.692	175.958	230.091
KLHL23	59.1866	-1.51496	0.459936	-3.29385	0.000988257	0.0151642	41.2709	14.9281	32.9831	57.5388	29.8646	77.4722	76.6676	103.802	77.1442	80.1946
CD83	161.137	1.53836	0.466982	3.29425	0.000986848	0.0151642	95.35	457.029	369.638	67.6927	78.591	119.606	163.756	98.6967	71.0766	89.9379
RNF32	50.0051	-1.58524	0.481454	-3.2926	0.000992648	0.0152096	12.8082	28.7078	22.7469	68.8209	40.8673	66.5989	39.4503	97.8459	66.7427	55.4617
COX17	1909.8	-0.91893	0.279157	-3.29181	0.00099546	0.0152307	1030.35	1476.73	1235.16	1633.65	2150.25	2135.24	1857.14	3591.37	2249.32	1738.8
SLC9A9	45.5054	-1.56712	0.47682	-3.2866	0.00101406	0.015493	17.0776	24.1146	18.1976	64.308	60.5151	35.3382	52.1042	93.5917	43.3394	46.4679
GPATCH8	311.235	0.773628	0.235441	3.28586	0.00101671	0.0155111	453.98	333.011	450.389	321.54	260.922	327.558	248.611	276.521	242.701	197.114
PARP10	228.213	-1.22732	0.37367	-3.28451	0.0010216	0.0155632	183.584	63.1573	111.46	240.309	389.811	179.409	245.634	243.338	329.38	296.045
OCEL1	179.665	-1.27653	0.388891	-3.28248	0.001029	0.0156535	103.889	53.9708	84.1637	379.079	150.109	246.008	189.808	176.973	136.086	276.559
GATA3.AS1	129.224	0.981726	0.299139	3.28184	0.00103132	0.0156663	183.584	196.362	153.542	118.462	155.61	125.043	84.8554	70.6192	79.7445	124.414
CEND1	22.3549	-2.40521	0.733099	-3.28088	0.00103484	0.0156973	5.69254	10.3348	4.54939	12.4103	37.7237	6.79581	19.353	43.3925	45.073	38.2236
EP300	330.498	0.884134	0.269704	3.27816	0.00104485	0.0158265	436.902	408.8	585.734	328.309	219.269	292.22	317.836	198.244	225.365	292.298
CDKN1B	209.044	0.932041	0.284434	3.27683	0.0010498	0.0158788	293.166	262.964	161.503	250.463	258.564	362.896	132.494	131.028	125.684	111.673
S1PR2	57.2828	1.09686	0.334775	3.27641	0.00105136	0.0158798	75.4261	90.7168	92.1251	55.2823	51.8701	46.2115	34.9842	39.9892	39.0055	47.2174
SAMSN1	2284.08	1.16107	0.354486	3.27537	0.00105523	0.0159156	3432.6	3302.55	3988.68	1542.26	2647.73	1533.13	2291.84	2234.29	836.451	1031.29
ZFR	482.896	0.954525	0.291482	3.27473	0.00105763	0.0159291	590.601	633.869	917.839	435.489	452.684	324.84	510.621	281.626	272.172	409.217
DPF3	63.9116	-1.71429	0.524747	-3.26689	0.00108735	0.0163535	12.8082	34.4494	35.2578	72.2055	80.9488	39.4157	75.1789	153.15	94.4799	41.2215
PHPT1	1657.88	-0.791518	0.242396	-3.2654	0.0010931	0.0164167	929.307	1367.64	1016.79	1558.06	2362.45	1694.87	1554.19	2053.06	1758.71	2283.67
ZFP36L2	1432.74	1.10376	0.338384	3.26186	0.00110684	0.0165995	3224.82	1214.92	1728.77	1838.98	1002.82	1491	955.74	707.894	1263.78	898.629
IBA57	39.784	1.39283	0.427145	3.26078	0.00111107	0.0166393	44.1172	71.1955	77.3396	31.5899	32.2223	43.4932	31.2625	18.7183	21.6697	26.2319
ENSG00000230202	201.922	-3.37135	1.03489	-3.2577	0.00112318	0.0167971	42.694	49.3775	37.5324	33.8463	43.2251	24.4649	787.518	46.7959	36.4051	917.366
LAGE3	814.009	-0.787854	0.241898	-3.25697	0.00112609	0.0168168	452.557	753.294	523.18	858.569	789.054	780.159	853.02	855.088	1238.64	1036.53
ARHGEF7	215.862	0.793087	0.243575	3.25603	0.00112981	0.0168487	367.169	267.557	279.787	162.462	172.114	206.593	148.125	172.719	187.226	194.865
SNHG1	166.935	1.07891	0.331695	3.25271	0.00114309	0.0170227	318.782	187.175	297.985	170.36	113.171	74.7539	131.749	105.503	149.954	119.917
SNHG17	292.338	0.976769	0.300646	3.2489	0.00115853	0.0172284	505.213	281.337	597.107	201.95	168.185	232.417	221.071	179.526	276.505	260.07
CROT	159.201	-1.25209	0.38558	-3.24728	0.00116515	0.0172784	65.4642	119.425	54.5927	230.155	228.7	131.839	161.523	287.582	134.352	178.377
RTCB	1137.94	0.692736	0.213313	3.24752	0.00116417	0.0172784	1497.14	1679.98	1476.28	748.004	1147.43	992.188	1065.9	1015.04	791.378	966.082
MFHAS1	425.494	0.781959	0.240895	3.24606	0.00117016	0.0173285	523.714	670.615	585.734	424.207	334.798	335.713	338.677	297.792	289.507	454.186
THY1	31.1444	-2.2007	0.678093	-3.24542	0.00117275	0.0173427	5.69254	14.9281	7.96143	38.3592	43.2251	24.4649	23.0747	16.1658	80.6113	56.9606
CCR7	1539.5	1.50677	0.464931	3.24085	0.00119174	0.0175785	3247.59	2219.69	1660.53	1292.93	1857.89	1772.35	1371.08	238.233	1293.25	441.445
ARHGEF18	227.92	-0.858572	0.264927	-3.24078	0.00119202	0.0175785	193.546	136.649	130.795	244.822	187.047	274.551	294.761	310.554	275.639	230.84
COA8	328.661	0.797688	0.246339	3.23817	0.00120299	0.0176991	475.327	409.948	515.218	333.95	246.776	231.057	206.184	264.609	289.507	314.033
CSK	1342.72	-0.771583	0.238306	-3.23778	0.00120462	0.0176991	987.656	987.55	735.863	1859.29	1330.55	1356.44	1215.52	1362.18	1837.59	1754.54
CYBC1	1342.17	-0.956438	0.295411	-3.23765	0.0012052	0.0176991	1104.35	800.375	565.261	1752.11	1530.17	1281.69	1238.59	1254.98	2324.73	1569.42
FAAP100	181.092	-0.851703	0.26313	-3.23682	0.0012087	0.017726	145.16	82.6786	128.52	191.796	209.052	198.438	207.672	212.708	234.033	200.861
PINK1	145.287	1.04554	0.323152	3.23544	0.00121453	0.0177304	330.167	252.629	160.366	62.0516	80.9488	86.9863	91.5545	145.493	131.752	110.923
VOPP1	137.26	1.15427	0.356789	3.23517	0.00121569	0.0177304	220.586	352.532	130.795	74.4619	99.0247	73.3947	110.907	85.9342	128.285	96.6832
ULK1	388.905	0.90782	0.280605	3.23522	0.00121547	0.0177304	661.758	706.213	458.351	341.848	232.629	190.283	242.657	370.113	350.182	335.018
PRNP	423.701	1.20935	0.373728	3.23591	0.00121257	0.0177304	424.094	1033.48	718.803	176.001	297.86	331.635	412.367	359.903	162.089	320.778
NDUFV2	26.0009	1.99893	0.618487	3.23197	0.00122941	0.0179058	52.656	50.5258	59.142	19.1796	9.43092	14.9508	8.93215	3.40334	20.8029	20.9855
LINC02384	31.6129	2.1649	0.670091	3.23076	0.00123463	0.0179571	38.4246	52.8224	110.323	31.5899	11.7887	10.8733	3.72173	25.525	19.0693	11.9917
SPPL3	220.841	0.884864	0.273926	3.2303	0.00123658	0.017961	249.049	389.278	316.182	173.744	215.339	175.332	157.057	148.045	154.288	230.091
FAM3C	95.5123	1.1159	0.345534	3.2295	0.00124005	0.0179621	143.737	158.467	187.662	32.7181	61.301	69.3172	58.8033	70.6192	100.547	71.9503
BTAF1	116.237	1.10842	0.343206	3.2296	0.00123964	0.0179621	210.624	129.759	199.036	108.308	80.1628	100.578	57.3146	104.653	107.482	64.4555
NPEPPS	450.3	0.785018	0.243165	3.22834	0.00124511	0.0180108	599.14	620.09	606.206	332.822	377.237	554.538	285.829	344.588	416.058	366.497
NSD3	560.342	0.773219	0.239887	3.22326	0.00126741	0.0182586	767.07	768.222	755.198	648.721	363.876	513.763	419.067	423.715	405.657	538.128
SDCBP	340.803	0.914262	0.283596	3.22381	0.00126495	0.0182586	527.983	548.894	474.274	234.668	276.64	248.727	361.752	319.914	160.356	254.824
TM7SF2	224.326	-0.998055	0.309606	-3.22363	0.00126579	0.0182586	88.2344	135.501	172.877	285.437	264.852	236.494	223.304	261.206	369.252	206.108
PRPF40B	37.2204	-1.66279	0.516017	-3.22235	0.00127142	0.0182915	14.2313	11.4831	9.09878	78.9748	58.1574	54.3665	26.7964	24.6742	44.2062	50.2153
SERINC1	1178.31	0.818272	0.254033	3.22112	0.0012769	0.0183334	1499.98	1968.21	1729.9	676.927	1156.07	820.934	866.418	1212.44	766.241	1086
LINC00892	1418.23	-1.26373	0.392397	-3.22054	0.00127952	0.0183334	452.557	891.092	1079.34	1087.6	925.016	1985.73	988.491	2967.71	2185.17	1619.63
GCAT	97.8824	-1.60727	0.499015	-3.22087	0.001278	0.0183334	51.2329	55.1191	23.8843	155.693	117.101	47.5707	94.5319	74.8734	220.164	138.654
EPC2	88.4413	1.24238	0.385956	3.21898	0.0012865	0.0184085	113.851	132.056	176.289	48.5131	88.8079	86.9863	63.2694	70.6192	32.0712	71.9503
MAPK8	109.042	1.08048	0.335784	3.21777	0.00129191	0.0184611	122.39	196.362	196.761	62.0516	102.954	84.268	96.7649	67.2159	97.9471	63.706
LRBA	255.688	-0.816567	0.253849	-3.21674	0.00129656	0.0185026	169.353	184.879	171.739	247.078	251.491	296.297	273.175	418.61	283.44	260.82
DLG3	119.562	-1.32192	0.411204	-3.21475	0.00130559	0.0186064	103.889	24.1146	50.0433	152.308	114.743	161.74	142.17	130.178	167.29	149.147
UBE4B	193.929	0.902792	0.281391	3.20832	0.00133513	0.0188973	220.586	307.748	327.556	142.155	139.106	191.642	180.876	142.94	113.549	173.13
GAS5	2895.48	1.17212	0.365319	3.20849	0.00133432	0.0188973	4683.54	2394.23	5403.54	2222.58	2537.7	4327.57	1272.83	2421.47	2537.09	1154.2
BCL6	111.077	1.54149	0.480635	3.20719	0.00134039	0.0188973	206.355	218.18	87.5757	161.334	50.2983	152.226	38.706	67.2159	88.4124	40.472
INTS12	85.9134	1.07328	0.334472	3.20888	0.00133252	0.0188973	145.16	127.463	139.894	74.4619	66.0165	44.8523	74.4346	84.2326	49.4069	53.2132
TCEAL3	32.5163	-2.57874	0.803467	-3.20952	0.00132959	0.0188973	0	16.0764	4.54939	23.6924	55.7996	57.0848	27.5408	24.6742	91.0128	24.7329
ITGB7	1675.63	-0.751726	0.234414	-3.20683	0.00134204	0.0188973	917.922	1444.58	1270.42	1791.6	1397.35	1775.06	2008.24	2480.18	1606.16	2064.82
NCKAP1L	1205.56	-0.614587	0.191489	-3.20951	0.00132963	0.0188973	888.036	780.853	896.229	1506.16	1379.27	1368.68	1095.68	1199.68	1506.48	1434.51
CMTM3	1660.91	0.64394	0.200743	3.20778	0.00133763	0.0188973	2460.6	1676.54	2455.53	1340.31	1590.68	1461.1	1401.6	1319.64	1370.39	1532.69
ENSG00000262823	34.2987	-1.96433	0.612513	-3.20701	0.00134123	0.0188973	19.9239	5.74157	5.68673	71.0773	40.0814	40.7748	24.5634	50.1992	57.208	27.7308
STX11	489.255	0.875775	0.273181	3.20584	0.00134669	0.0189377	560.715	804.968	842.774	293.335	469.188	316.685	422.788	347.991	320.712	513.395
ATXN7L3B	200.523	0.958449	0.299072	3.20474	0.00135185	0.018985	321.628	265.261	258.178	223.386	238.917	118.247	163.012	148.045	156.889	111.673
EXOC7	574.767	-0.666052	0.20801	-3.20201	0.0013647	0.0191401	382.823	446.694	421.956	709.645	591.005	546.383	565.703	612.6	739.37	731.495
ATP2A3	374.932	-1.02002	0.318632	-3.20124	0.00136836	0.0191661	239.087	280.189	192.212	488.515	304.147	320.762	282.851	589.628	623.221	428.704
NBDY	1287.85	-0.77035	0.240858	-3.19836	0.00138211	0.0193331	1038.89	623.534	913.29	1263.6	1744.72	1439.35	1197.65	1397.92	1540.28	1719.31
KIF9	80.6688	1.55527	0.486679	3.19568	0.00139503	0.0194881	76.8493	214.735	199.036	21.436	32.2223	39.4157	48.3825	96.1442	26.0036	52.4637
HDDC3	345.366	-0.823663	0.258472	-3.18666	0.00143927	0.0200797	229.125	189.472	244.53	425.336	337.941	462.115	322.302	357.35	528.741	356.753
INSL3	65.7232	-1.52502	0.478928	-3.18422	0.00145143	0.0202227	34.1552	31.0045	34.1204	60.9234	90.3797	25.8241	55.8259	78.2767	111.816	134.907
CYBA	3357.92	-0.789998	0.248235	-3.18246	0.00146031	0.0202931	1934.04	2902.94	2134.8	3469.25	3245.02	3817.88	2763.76	3664.54	4832.34	4814.67
SUN2	2472.18	-0.838016	0.263296	-3.18279	0.00145862	0.0202931	1744.76	1736.25	1501.3	3077.76	2417.46	2369.02	1726.88	3726.65	3329.33	3092.36
UNC13D	777.499	-0.926278	0.291123	-3.18174	0.00146394	0.020317	594.87	587.937	312.77	964.62	652.306	875.3	815.803	759.795	940.465	1271.12
EML4	648.551	0.68291	0.214696	3.18082	0.00146859	0.0203534	990.502	925.541	775.671	496.413	520.273	542.305	486.802	645.783	457.664	644.555
GSDMD	880.104	-0.963614	0.302979	-3.18046	0.0014704	0.0203534	748.569	512.148	465.175	1100.01	620.083	869.863	700.429	1060.99	1391.2	1332.58
CREBBP	368.102	1.01876	0.320375	3.17991	0.00147321	0.0203656	560.715	532.818	614.167	385.848	218.483	246.008	349.842	194.841	191.56	386.733
JAKMIP1	55.9497	-1.24294	0.390941	-3.17935	0.00147605	0.0203784	39.8478	26.4112	26.159	63.1798	56.5855	57.0848	61.0363	85.0834	90.146	53.9627
CDK13	326.4	0.65677	0.206798	3.1759	0.00149374	0.0205691	392.785	399.613	431.054	356.515	347.372	301.734	295.505	246.742	267.838	224.845
MPND	128.85	-1.01727	0.320284	-3.17614	0.0014925	0.0205691	69.7336	75.7887	70.5155	148.924	139.892	199.797	104.208	139.537	203.695	136.406
CABLES1	28.1589	2.84176	0.89516	3.17458	0.00150054	0.0206358	146.583	43.6359	23.8843	7.89748	7.8591	12.2325	26.0521	0	5.20073	8.2443
LTB	90025.5	-1.53854	0.484786	-3.17365	0.00150534	0.0206751	25997.8	58011.7	50530.1	105833	36063.1	102698	36030.8	172056	96691.1	216344
ATF5	336.161	1.01339	0.319603	3.17078	0.00152029	0.0208533	335.86	722.289	610.755	176.001	260.136	153.585	230.003	268.863	238.367	365.747
FLJ37453	87.8198	1.08345	0.34186	3.16929	0.00152812	0.0209337	116.697	130.908	156.954	85.744	61.301	72.0356	50.6155	49.3484	62.4088	92.1863
PAK2	768.794	0.675581	0.213239	3.16819	0.00153391	0.0209858	1129.97	1113.86	922.388	565.234	616.154	698.609	770.398	574.313	551.277	745.735
MAP3K13	210.657	-0.898052	0.283635	-3.16622	0.00154433	0.0211013	125.236	166.506	101.224	247.078	270.353	218.825	181.62	269.714	298.175	227.843
PRKCI	54.1912	1.29996	0.410796	3.1645	0.00155349	0.0211991	111.005	98.755	54.5927	37.231	44.7969	53.0073	40.1947	25.525	30.3376	46.4679
SND1	930.885	-0.731589	0.231251	-3.16362	0.00155821	0.0212361	747.146	539.708	675.584	821.338	1189.08	993.547	1365.87	1011.64	1006.34	958.588
RPL39L	105.952	-1.07089	0.338652	-3.1622	0.0015658	0.0213121	45.5403	64.3056	70.5155	103.795	115.529	152.226	102.72	139.537	166.423	98.9316
SPAG1	66.4407	1.50674	0.476773	3.16029	0.00157611	0.0214251	88.2344	125.166	172.877	18.0514	59.7292	19.0283	55.0816	51.05	29.4708	45.7184
OSBPL8	300.679	1.11491	0.352926	3.15906	0.0015828	0.0214883	340.129	568.415	525.454	162.462	270.353	256.882	229.258	307.151	108.349	238.335
OTUD4	176.527	1.15479	0.365798	3.15689	0.0015946	0.0215559	348.668	130.908	349.166	154.565	170.543	115.529	152.591	139.537	110.082	93.6853
BRI3	1069.74	1.06675	0.337823	3.15772	0.00159009	0.0215559	1021.81	1892.42	1958.51	619.388	1328.97	773.363	620.784	893.376	1040.15	548.621
PSMC3	1562.87	-0.623995	0.197699	-3.15628	0.00159794	0.0215559	1028.93	1449.17	1270.42	1334.67	1510.52	1329.26	1963.58	2222.38	1696.3	1823.49
SLC8B1	149.077	-1.02961	0.326105	-3.15729	0.00159244	0.0215559	129.505	67.7505	68.2408	179.386	178.402	148.149	142.17	196.543	226.232	154.393
IGFLR1	565.762	0.889741	0.281887	3.15638	0.0015974	0.0215559	653.219	1220.66	814.34	379.079	413.389	241.931	591.755	461.152	431.661	450.439
RIC3	58.836	-2.15708	0.683794	-3.15458	0.00160727	0.0216141	5.69254	33.3011	12.5108	34.9745	150.895	42.134	55.0816	131.879	31.2044	90.6873
CAPN1	429.665	-0.737723	0.233877	-3.15433	0.00160868	0.0216141	341.552	322.676	271.826	464.823	425.963	390.079	421.3	458.599	536.542	663.292
PICALM	325.314	0.913109	0.289408	3.15509	0.00160446	0.0216141	535.099	529.373	461.763	249.335	139.106	258.241	219.582	267.162	226.232	367.246
CSGALNACT2	259.115	0.955584	0.302974	3.15402	0.0016104	0.0216141	402.747	376.647	375.324	157.95	225.556	259.6	235.213	234.83	112.682	210.604
RRAD	27.2432	2.5763	0.816961	3.15351	0.00161318	0.0216239	37.0015	84.9752	81.889	1.12821	20.4337	1.35916	8.93215	3.40334	19.0693	14.2402
CAMSAP1	111.593	1.02867	0.326367	3.15187	0.00162226	0.0216753	162.237	161.912	192.212	76.7183	120.244	65.2397	107.93	62.9617	89.2792	77.1967
NTHL1	247.877	-0.978853	0.310578	-3.15172	0.00162314	0.0216753	207.778	137.798	110.323	305.745	254.635	267.755	345.376	204.2	386.588	258.571
CNP	533.036	-0.87204	0.276653	-3.15211	0.00162093	0.0216753	414.132	351.384	277.513	506.567	782.767	455.319	815.058	560.7	514.872	652.049
ZFAS1	1075.64	1.08021	0.343097	3.14842	0.00164158	0.0218939	1956.81	951.952	2256.5	822.466	876.29	634.728	701.918	1196.27	879.79	479.669
PPIE	549.831	-0.603373	0.191804	-3.14578	0.00165645	0.0220645	379.977	428.321	423.093	586.67	600.435	584.439	576.123	627.065	559.945	732.244
N4BP1	950.09	0.868491	0.276124	3.1453	0.00165919	0.0220733	1231.01	1667.35	1372.78	687.081	958.811	464.833	947.552	616.855	688.23	866.401
PRPF40A	597.49	0.709484	0.22573	3.14306	0.00167193	0.0221874	703.029	894.537	785.907	594.567	569.785	483.861	598.454	445.837	378.786	520.141
ENSG00000250562	294.264	1.49384	0.475283	3.14305	0.00167195	0.0221874	714.414	207.845	914.427	47.3849	110.027	78.8314	206.928	357.35	196.761	108.675
ENSG00000265206	2795.65	-0.914199	0.290937	-3.14225	0.00167652	0.0222202	1610.99	1993.47	1114.6	3624.94	3284.32	4470.28	1892.13	2917.51	4221.26	2827.05
HIKESHI	1230.93	-0.783744	0.249526	-3.14093	0.00168411	0.0222928	1041.73	802.671	797.28	1012.01	1410.71	1183.83	1466.36	1617.44	1048.81	1928.42
IGKC	40.6247	5.78465	1.84297	3.13877	0.00169659	0.0224302	62.6179	304.303	5.68673	0	11.0027	13.5916	2.97738	0	6.06752	0
UBXN11	118.516	-1.07515	0.342669	-3.13759	0.00170344	0.0224926	74.003	74.6404	103.499	92.5133	64.4446	66.5989	117.607	232.278	148.221	211.354
CHAF1B	384.46	-0.959005	0.30581	-3.13595	0.001713	0.0225907	146.583	329.566	235.431	339.592	440.11	505.608	587.289	404.146	484.535	371.743
NAXE	520.055	-0.814299	0.259961	-3.13239	0.00173389	0.0228378	267.549	434.063	416.269	557.336	524.202	376.488	511.365	681.518	754.973	676.782
MZB1	413.989	-1.20257	0.38405	-3.13128	0.00174047	0.0228676	139.467	174.544	433.329	426.464	294.716	375.129	591.01	345.439	599.817	759.975
AP1G2	616.784	-0.774979	0.247495	-3.13128	0.00174043	0.0228676	500.943	383.537	379.874	894.671	589.433	536.869	640.882	651.739	826.916	762.973
TBCA	1322.03	-1.4842	0.474084	-3.13066	0.00174415	0.0228876	579.216	589.085	759.748	692.722	1661.41	1745.16	1407.56	3946.17	1196.17	643.056
TRG.AS1	307.365	-1.13069	0.361407	-3.12857	0.0017566	0.0230226	231.971	161.912	185.388	358.771	226.342	218.825	221.815	450.091	670.027	348.509
EOMES	46.4024	-1.85001	0.591579	-3.12724	0.00176457	0.023086	21.347	12.6315	14.7855	34.9745	98.2388	48.9298	20.8417	48.4975	69.3431	94.4347
SLC26A11	259.944	1.381	0.441632	3.12703	0.00176579	0.023086	488.135	482.292	606.206	66.5645	37.7237	111.451	119.095	279.924	91.0128	317.031
TCIRG1	287.33	-1.04578	0.334625	-3.12522	0.00177672	0.0232002	152.275	227.366	118.284	312.514	276.64	414.544	201.718	348.842	462.865	358.252
NDUFS8	1271.68	-0.82947	0.265487	-3.12434	0.00178206	0.0232412	767.07	980.66	724.49	1526.47	1408.35	1451.58	1124.71	1028.66	1684.17	2020.6
FYN	1338.58	0.649358	0.207976	3.12227	0.0017946	0.0233357	2240.01	2042.85	1633.23	784.107	916.371	740.743	1027.94	1210.74	1392.06	1397.78
CEP41	64.0033	-1.35538	0.434105	-3.12224	0.0017948	0.0233357	41.2709	18.373	25.0216	120.719	72.3037	76.113	77.4119	94.4426	47.6734	66.7039
P4HA1	42.8638	1.91962	0.614855	3.12206	0.0017959	0.0233357	145.16	31.0045	34.1204	29.3335	33.7941	81.5497	23.8191	17.0167	15.6022	17.2381
HACL1	162.754	0.794824	0.254656	3.12116	0.00180137	0.0233782	246.202	200.955	200.173	153.437	179.188	150.867	140.681	138.686	99.6807	117.669
CTNNBIP1	84.6291	-1.07285	0.344196	-3.11696	0.00182724	0.0236848	45.5403	43.6359	50.0433	98.1544	102.168	115.529	73.6902	101.249	136.086	80.1946
TGFBR3	156.913	1.06409	0.341883	3.11245	0.00185544	0.0239918	209.201	283.634	335.517	49.6413	88.022	74.7539	122.073	148.045	80.6113	177.627
UBE2Q2P1	44.2041	2.02486	0.650566	3.11245	0.00185541	0.0239918	126.659	112.535	40.9445	38.3592	7.07319	24.4649	10.4208	39.1384	31.2044	11.2422
EIF1B	992.377	0.937908	0.301611	3.10966	0.00187303	0.0241613	1275.13	1222.95	1965.34	650.978	957.239	744.82	771.142	1153.73	668.294	514.145
GNPDA1	388.219	0.85299	0.274304	3.10965	0.00187311	0.0241613	673.143	450.139	428.78	512.208	291.573	381.924	313.369	231.427	293.841	305.789
LTA	2492.67	-1.21059	0.389432	-3.10861	0.00187967	0.0242164	1872.85	623.534	2093.86	1628.01	2941.66	1603.81	2367.76	4121.44	2811.86	4861.89
SARAF	3355.76	0.896423	0.288439	3.10784	0.00188458	0.0242502	4155.55	5445.3	4059.19	2457.24	3076.84	4579.01	3058.52	2958.35	1583.62	2183.99
ING3	197.468	1.1846	0.381273	3.10696	0.0018902	0.0242724	180.738	408.8	434.467	102.667	144.607	101.937	189.808	193.99	135.219	82.443
RBM25	1198.96	0.557434	0.179421	3.10686	0.00189088	0.0242724	1343.44	1379.13	1577.5	1132.72	1244.1	1416.25	1065.16	984.415	959.535	887.387
OGG1	199.117	-0.876504	0.282248	-3.10544	0.00189996	0.0243594	148.006	135.501	97.8118	271.899	162.683	243.29	230.747	227.173	268.704	205.358
TMEM245	371.26	0.679837	0.219007	3.10417	0.00190812	0.0244345	476.75	522.483	547.064	287.694	238.131	353.382	317.836	298.643	303.376	367.246
ACBD3	60.8459	1.21582	0.391866	3.10263	0.0019181	0.0245327	103.889	94.1617	84.1637	36.1028	56.5855	72.0356	42.4277	27.2267	36.4051	55.4617
MT2A	7362.92	1.41627	0.456615	3.10167	0.00192435	0.0245534	12048.3	10269.4	16896.4	4973.15	6069.59	3782.55	6750.47	979.31	4537.64	7322.44
BAX	2316.62	-0.750747	0.242035	-3.10182	0.00192338	0.0245534	1941.16	1593.86	1433.06	2898.37	1934.91	2220.87	2072.26	2589.94	3031.16	3450.62
FYCO1	82.3689	1.168	0.376629	3.10119	0.00192741	0.0245629	163.66	96.4584	97.8118	59.7952	69.1601	125.043	57.3146	43.3925	56.3412	54.7122
CIDEB	143.935	-0.910977	0.293808	-3.10059	0.00193137	0.0245838	91.0806	86.1235	70.5155	241.437	152.467	178.05	180.876	125.923	146.487	166.385
RBM39	1119.6	0.635723	0.205139	3.09899	0.00194178	0.0246867	1273.71	1278.07	1828.85	980.415	931.304	1143.05	903.636	996.326	982.938	877.644
LYST	371.982	1.06183	0.342824	3.0973	0.00195294	0.0247692	520.867	679.802	481.098	308.002	450.327	205.233	296.25	179.526	397.856	200.861
AGFG1	602.357	0.82017	0.2648	3.09732	0.00195282	0.0247692	905.114	946.211	772.259	480.618	596.506	342.509	588.777	374.367	422.126	595.089
POLA1	118.104	-1.21055	0.391104	-3.09521	0.00196673	0.0249142	52.656	84.9752	48.9059	106.052	155.61	156.304	206.184	135.283	158.622	76.4472
NLRP2	59.7221	-2.01442	0.65112	-3.09377	0.00197631	0.0250058	44.1172	3.44494	14.7855	97.0261	53.4419	53.0073	118.351	89.3376	94.4799	29.2298
SH3BGRL3	28743.2	-0.789043	0.255194	-3.09193	0.00198859	0.0251012	18274.5	22222.2	25907.6	26993.6	25594.7	15448.2	33654.1	36708.4	32803.6	49824.8
ZNRF2	127.97	1.24421	0.402379	3.09214	0.00198719	0.0251012	212.047	237.701	145.58	93.6415	101.382	154.944	139.193	44.2434	63.2755	87.6894
PRPF38B	1350.88	0.656365	0.212369	3.09068	0.001997	0.0251475	1573.99	1459.51	2093.86	1219.6	1232.31	1591.58	1201.37	964.846	1150.23	1021.54
CHCHD10	881.406	-0.755128	0.244318	-3.09076	0.00199648	0.0251475	414.132	730.328	562.987	1225.24	1149.79	886.173	1098.65	815.099	954.334	977.325
KIFC1	192.343	-1.13498	0.367333	-3.08979	0.00200298	0.0251929	95.35	96.4584	110.323	222.258	143.036	371.051	177.899	154.001	248.768	304.29
LOC339803	99.9237	1.22478	0.396644	3.08785	0.00201612	0.0252682	157.968	113.683	202.448	54.1541	105.312	95.1413	90.0658	50.1992	87.5456	42.7205
CSNK1A1	291.891	0.773535	0.250487	3.08813	0.00201421	0.0252682	388.516	380.092	456.076	287.694	247.562	203.874	276.152	272.267	175.091	231.59
STK19	23.0496	2.1201	0.686558	3.08801	0.00201502	0.0252682	27.0396	44.7842	61.4167	25.9489	15.7182	14.9508	11.1652	3.40334	4.33394	21.735
ELK1	215.393	-0.932704	0.302521	-3.08311	0.00204849	0.0256436	140.89	138.946	129.658	195.181	221.627	285.424	157.801	253.548	308.577	322.277
PLEKHB2	1161.26	0.781039	0.253413	3.08209	0.00205555	0.0256896	1149.89	1659.31	2099.54	968.005	976.101	950.054	841.111	975.056	763.64	1229.9
C8orf82	243.535	-0.840612	0.27276	-3.08188	0.00205701	0.0256896	196.393	156.171	151.267	329.438	202.765	198.438	331.234	250.996	290.374	328.273
POLD1	56.1457	-1.32236	0.429259	-3.08056	0.00206609	0.0257727	37.0015	21.818	28.4337	72.2055	55.0137	57.0848	54.3372	68.9175	112.682	53.9627
YAF2	446.114	0.839811	0.272679	3.07986	0.00207101	0.0258037	495.251	822.193	659.661	295.591	316.722	398.234	331.234	442.434	264.37	435.449
MYH6	9.0859	-6.09672	1.98017	-3.07889	0.00207776	0.0258573	0	0	0	4.51284	24.3632	0	0	2.5525	45.9398	13.4907
BRAF	87.4225	1.02583	0.333462	3.07631	0.0020958	0.0260513	128.082	137.798	142.168	68.8209	58.1574	72.0356	58.8033	42.5417	78.8777	86.9399
SNHG16	319.445	1.03506	0.336916	3.07216	0.00212519	0.0263857	372.861	558.081	567.536	210.975	300.218	209.311	349.098	290.134	202.828	133.408
GPN3	399.674	-0.813561	0.265182	-3.06793	0.00215545	0.02673	226.278	364.016	230.881	379.079	509.27	361.537	591.755	437.329	416.925	479.669
PECR	322.347	-0.719338	0.234546	-3.06694	0.00216262	0.0267877	236.24	192.917	177.426	374.566	390.597	521.918	299.227	351.394	366.651	312.534
CHTF18	176.756	-1.24333	0.405515	-3.06604	0.00216911	0.0268368	81.1187	76.937	117.147	264.001	131.247	226.98	119.84	220.366	365.785	164.137
EPB41	1170.2	0.775645	0.253096	3.06463	0.00217943	0.0269016	1299.32	2075	1311.36	1265.85	907.726	1193.34	1057.72	752.988	787.911	1050.77
ATG14	34.4759	1.46149	0.476869	3.06476	0.00217841	0.0269016	41.2709	87.2719	56.8673	19.1796	25.935	24.4649	33.4956	19.5692	16.469	20.236
HBP1	283.303	0.963145	0.314353	3.0639	0.00218475	0.0269359	321.628	490.33	439.016	218.873	286.071	220.184	136.96	259.504	295.575	164.886
RSPH3	52.8233	1.35431	0.442133	3.06312	0.00219042	0.0269744	130.928	94.1617	84.1637	18.0514	29.0787	10.8733	29.0295	28.9284	46.8066	56.2112
TMEM175	115.406	-1.23195	0.402426	-3.06132	0.00220367	0.0271062	52.656	73.4921	51.1806	178.257	139.892	101.937	77.4119	177.824	200.228	101.18
FTO	131.133	-0.984806	0.321823	-3.06008	0.00221276	0.0271864	72.5799	95.3101	78.4769	115.078	144.607	153.585	136.215	191.438	212.363	111.673
SH3BP2	262.556	-0.895823	0.292781	-3.0597	0.0022156	0.0271898	125.236	179.137	209.272	364.412	254.635	216.107	279.13	262.057	345.849	389.731
SP140	747.322	-0.757748	0.247713	-3.05897	0.00222096	0.0272106	288.896	519.038	486.784	975.903	1184.37	1095.48	806.126	592.18	797.445	726.998
CDKN2D	3039.55	-0.773195	0.252779	-3.05878	0.00222243	0.0272106	1438.79	2408.01	1824.3	4660.64	3064.26	4073.41	3170.17	2756.7	4146.72	2852.53
GUK1	3477.03	-0.498068	0.162888	-3.05774	0.00223012	0.0272733	2533.18	2434.43	3115.19	3829.15	3839.96	3796.14	3695.68	3787.91	3839.87	3898.81
KIF3B	305.794	0.790019	0.258525	3.05588	0.00224404	0.0274119	342.975	489.182	550.476	180.514	250.705	176.691	231.491	313.107	252.235	270.563
PLEKHG4	122.827	-1.095	0.358586	-3.05367	0.00226057	0.0275821	88.2344	40.191	52.318	191.796	146.179	198.438	165.989	89.3376	117.883	137.905
FBXO22	299.937	-0.837742	0.274819	-3.04834	0.00230113	0.0280447	202.085	239.998	174.014	308.002	222.413	384.643	328.256	439.03	294.708	406.219
NDFIP1	1245.71	0.838782	0.275302	3.04677	0.00231318	0.0281591	1568.29	2481.51	1616.17	778.466	1011.47	777.44	988.491	917.199	802.646	1515.45
THAP2	87.4581	1.00316	0.329294	3.04638	0.00231611	0.0281626	108.158	142.391	112.597	90.2569	74.6615	104.655	49.8712	79.9784	46.8066	65.2049
PYCR2	1910.79	-0.836355	0.274831	-3.04316	0.0023411	0.0284132	1870	912.91	934.899	2266.58	2298.79	1978.94	1933.81	1928.84	2640.24	2342.88
HYOU1	249.895	-1.03871	0.34138	-3.04269	0.00234476	0.0284132	86.8112	222.773	174.014	232.411	278.212	176.691	275.408	359.903	261.77	430.952
PI4KA	960.5	-0.597131	0.196251	-3.04269	0.00234477	0.0284132	707.298	724.586	784.769	1169.95	873.932	872.582	1045.81	1275.4	1049.68	1100.99
LINC02341	31.1341	2.09532	0.688746	3.04222	0.00234837	0.0284244	78.2724	50.5258	73.9276	19.1796	22.0055	4.07748	12.6539	3.40334	33.8047	13.4907
RCAN3	407.573	0.784468	0.25814	3.03893	0.00237419	0.0287041	431.21	597.123	537.965	459.182	329.296	508.326	396.736	269.714	264.37	281.805
GNPAT	177.615	0.785991	0.258681	3.03846	0.00237794	0.0287168	321.628	212.438	271.826	128.616	101.382	118.247	163.756	143.791	136.086	178.377
PSEN1	281.134	0.839385	0.276371	3.03717	0.00238813	0.028807	307.397	575.305	407.17	166.975	237.345	154.944	224.792	231.427	260.903	245.081
LDHB	1106.92	0.942143	0.310267	3.03656	0.00239297	0.0288326	1431.67	1640.94	1953.96	898.056	801.628	853.553	755.511	1141.82	1158.9	433.201
CXCR4	1438.64	0.957689	0.315576	3.03474	0.00240744	0.028974	1168.39	2246.1	2630.68	839.389	1469.65	1881.08	1060.69	929.111	1150.23	1011.05
RMI1	51.6918	-1.18014	0.389051	-3.03338	0.00241827	0.0290714	34.1552	22.9663	30.7084	56.4106	62.0869	46.2115	65.5024	82.5309	51.1405	65.2049
ARHGEF9	121.97	-1.10977	0.365912	-3.03287	0.00242237	0.0290876	98.1963	36.746	52.318	191.796	142.25	163.099	114.629	154.001	159.489	107.176
DCAF8	199.955	0.909031	0.299811	3.03202	0.00242925	0.0291372	342.975	306.6	197.898	218.873	126.532	205.233	148.125	158.255	169.891	125.164
RIT1	122.68	1.01718	0.335601	3.03093	0.00243805	0.0292025	173.622	194.065	211.547	64.308	101.382	100.578	113.141	101.249	53.7409	113.172
MED25	410.826	0.917379	0.3027	3.03066	0.0024402	0.0292025	379.977	786.595	636.914	449.028	277.426	304.452	327.512	237.383	331.98	376.989
ST6GALNAC4	135.046	-1.14902	0.379354	-3.02887	0.0024547	0.0293429	116.697	63.1573	46.6312	130.872	139.106	187.564	128.027	151.448	245.301	141.652
LRIG1	354.071	0.911482	0.301048	3.0277	0.00246422	0.0293904	471.058	536.263	706.292	130.872	270.353	210.67	242.657	362.455	254.836	355.255
SEPTIN9	4430.27	-0.646204	0.213412	-3.02796	0.00246211	0.0293904	3769.88	3501.21	2407.76	5472.95	3931.91	5024.82	5283.36	4869.32	4873.08	5168.43
MAPRE2	277.713	0.893043	0.295101	3.02623	0.00247628	0.0295011	276.088	466.215	452.664	223.386	279.784	220.184	280.618	216.963	215.83	145.4
CD8B	46.6188	1.71423	0.56692	3.02375	0.00249661	0.0295829	187.854	37.8944	42.0818	29.3335	36.1519	24.4649	26.7964	23.8233	33.8047	23.9834
PPP3CA	248.235	1.13071	0.373949	3.02369	0.00249709	0.0295829	455.403	305.452	429.917	238.053	213.768	114.17	104.953	223.769	268.704	128.161
TNKS	78.4074	1.17901	0.389908	3.02381	0.0024961	0.0295829	132.352	138.946	77.3396	100.411	58.9433	70.6764	52.1042	67.2159	54.6077	31.4782
VTI1A	209.492	0.723379	0.239192	3.02426	0.0024924	0.0295829	270.396	313.49	277.513	168.103	180.759	188.923	196.507	201.648	138.686	158.89
LIPC	64.3593	-2.37662	0.785662	-3.02499	0.00248638	0.0295829	8.53881	4.59326	21.6096	249.335	59.7292	58.4439	23.0747	41.6909	19.9361	156.642
CYFIP2	1192.25	-0.599166	0.198394	-3.02009	0.002527	0.0299037	886.613	814.155	943.998	1334.67	1089.27	1511.39	1136.62	1404.73	1480.47	1320.59
ATF3	254.443	0.890856	0.295109	3.01874	0.00253832	0.0300042	311.667	264.112	503.845	279.796	213.768	194.36	171.199	164.211	238.367	203.11
DOC2B	10.834	-5.02346	1.66517	-3.01679	0.00255466	0.0301638	0	2.29663	0	0	0	2.71832	1.48869	13.6133	81.4781	6.74534
NR2C1	156.702	0.891751	0.295659	3.01614	0.00256012	0.0301946	204.931	241.146	176.289	174.873	140.678	182.128	155.568	109.758	96.2135	85.441
FAM241B	77.6129	-1.35113	0.448097	-3.01527	0.00256755	0.0302052	39.8478	19.5213	58.0047	97.0261	102.954	59.8031	120.584	110.608	54.6077	113.172
RSL1D1	2664.1	0.681432	0.226012	3.01503	0.00256956	0.0302052	3347.21	3141.79	4042.13	2062.37	2795.48	2496.78	2867.96	2159.42	1799.45	1928.42
KLF2	2291.07	-0.82566	0.273836	-3.01516	0.0025684	0.0302052	1115.74	1140.28	1859.56	3480.53	2042.58	3544.69	2412.42	2158.57	2159.17	2997.18
ENSG00000233705	39.7216	-1.86814	0.619993	-3.01316	0.00258544	0.0303581	14.2313	18.373	26.159	4.51284	10.2168	36.6974	53.5929	70.6192	51.1405	111.673
SYTL1	836.793	-0.999251	0.331886	-3.01082	0.0026054	0.0305587	426.94	519.038	427.642	1696.83	602.793	1032.96	632.694	820.204	1069.62	1139.21
FOXP3	107.54	1.51724	0.504294	3.00864	0.00262416	0.0307448	304.551	84.9752	246.804	63.1798	60.5151	19.0283	81.878	96.1442	82.3449	35.9751
PSME2	2361.63	-0.820294	0.272798	-3.00697	0.0026387	0.0308809	1081.58	1640.94	1750.38	2663.71	2184.04	3762.16	2321.61	2852	2029.15	3330.7
ICOS	772.519	1.16964	0.389129	3.0058	0.00264879	0.030954	513.752	2207.06	1219.24	471.592	376.451	600.749	491.268	512.202	805.246	527.635
SLC37A3	159.041	0.828678	0.275714	3.00558	0.00265079	0.030954	223.432	238.849	233.156	122.975	128.103	122.325	166.733	88.4867	123.951	142.402
TRMT112	1825.02	-0.543791	0.180983	-3.00466	0.00265879	0.0309818	1477.21	1351.57	1480.83	1949.55	1864.18	1750.6	1742.51	2117.73	2079.43	2436.57
SLC15A4	354.483	0.752036	0.250292	3.00463	0.00265901	0.0309818	469.634	437.508	439.016	288.822	353.66	490.657	306.67	229.725	299.042	230.091
GRK5	694.126	0.574706	0.191328	3.00377	0.00266656	0.030982	947.808	855.494	874.62	526.875	606.723	732.588	563.47	594.733	648.358	590.592
TMEM104	103.013	-1.14136	0.379995	-3.00363	0.00266779	0.030982	76.8493	73.4921	42.0818	109.436	96.667	66.5989	82.6224	180.377	160.356	141.652
MAP2K2	725.18	-0.710053	0.236365	-3.00406	0.00266405	0.030982	525.137	573.009	530.004	741.235	574.5	755.694	605.897	992.923	982.071	971.329
PSME4	360.796	0.750763	0.250004	3.003	0.00267331	0.0309972	425.517	550.042	557.3	337.335	213.768	308.53	310.392	368.411	266.104	270.563
ENSG00000235859	187.657	0.89076	0.296641	3.00282	0.00267494	0.0309972	261.857	357.126	252.491	160.206	106.098	111.451	160.034	196.543	162.089	108.675
GIMAP4	1951.05	-0.994582	0.331304	-3.00203	0.00268188	0.0310437	1342.02	1012.81	528.866	2276.73	2893.72	3798.86	1944.23	1185.21	2268.38	2259.69
LAYN	203.179	2.48002	0.826761	2.99968	0.00270266	0.03125	944.961	230.811	208.134	129.744	126.532	61.1623	186.086	17.8675	76.2774	50.2153
ESYT2	1072.07	0.729696	0.243304	2.99911	0.0027077	0.0312742	1023.23	1993.47	1273.83	1067.29	919.515	992.188	777.097	910.392	876.323	887.387
MYO1G	2360.85	-0.712077	0.237512	-2.99807	0.00271694	0.0313296	1978.16	1826.97	1459.22	2686.27	2006.43	2154.27	2052.91	2714.16	3498.36	3231.77
HGSNAT	212.341	0.978209	0.326297	2.99791	0.00271841	0.0313296	446.864	225.07	258.178	187.283	216.125	161.74	158.546	164.211	102.281	203.11
APEH	435.219	-0.807049	0.269241	-2.99749	0.00272211	0.0313383	294.589	277.892	259.315	625.029	374.879	580.362	383.338	409.251	631.889	515.644
VAMP5	1305.44	-0.858992	0.286735	-2.99577	0.00273749	0.0314812	960.616	974.919	577.772	1702.47	1214.23	1548.08	1193.19	1132.46	1624.36	2126.28
HLA.DPB1	2265.91	-1.40707	0.469875	-2.99456	0.00274845	0.0315488	271.819	2145.05	1497.89	1758.88	1497.94	1640.51	1889.15	3838.96	4877.42	3241.51
TRAPPC9	63.0118	-1.24857	0.416991	-2.99424	0.00275127	0.0315488	29.8858	42.4876	25.0216	99.2826	73.8756	50.289	58.8033	73.1717	108.349	68.9524
CHAF1A	329.881	-0.857603	0.286428	-2.99413	0.0027523	0.0315488	148.006	230.811	249.079	336.207	364.662	449.882	340.166	289.284	517.473	373.242
CFLAR	1665.13	0.771022	0.257598	2.99312	0.00276144	0.0315507	1907	2605.52	2833.13	1279.39	1381.63	903.842	984.769	1494.92	1656.43	1604.64
TRA2A	104.938	1.12385	0.375508	2.99287	0.00276364	0.0315507	109.581	167.654	163.778	83.4876	121.816	133.198	96.7649	36.5859	72.8102	63.706
RUNDC1	151.183	1.0007	0.334279	2.99361	0.00275695	0.0315507	298.858	141.243	201.31	147.796	166.613	129.12	96.7649	84.2326	149.954	95.9337
PTPN1	634.899	0.637576	0.213037	2.99279	0.00276437	0.0315507	976.27	647.649	847.323	576.516	576.072	608.904	589.522	467.108	486.268	573.354
KCMF1	1404.74	0.596517	0.199398	2.99159	0.00277532	0.0315917	1657.95	2197.87	1791.32	1127.08	1272.39	1020.73	1316	1306.03	1025.41	1332.58
SEC61A2	133.713	1.02269	0.341857	2.99158	0.00277536	0.0315917	133.775	254.926	262.727	85.744	110.813	61.1623	108.674	83.3817	104.015	131.909
ZNF331	133.512	1.49803	0.500778	2.99141	0.0027769	0.0315917	446.864	59.7123	164.915	130.872	111.599	104.655	76.6676	93.5917	89.2792	56.9606
ATXN1L	176.434	0.814306	0.272429	2.98906	0.00279841	0.0318023	222.009	323.825	222.92	119.59	155.61	137.275	173.433	157.404	119.617	132.658
ENSG00000280239	97.8712	-1.12734	0.377371	-2.98736	0.00281395	0.0319446	46.9634	60.8606	63.6914	83.4876	82.5206	139.994	110.907	108.907	190.693	90.6873
HPSE	53.1714	-1.45132	0.485937	-2.98664	0.00282057	0.0319621	15.6545	37.8944	23.8843	42.872	53.4419	73.3947	37.9616	89.3376	98.8139	58.4596
CD40LG	1418	-1.36339	0.456512	-2.98654	0.00282152	0.0319621	367.169	416.838	1459.22	1848.01	1774.59	615.7	1578.76	1501.72	2534.49	2083.56
SNORD104	207.567	-0.975112	0.326579	-2.98583	0.00282807	0.0320021	163.66	125.166	106.911	276.412	165.041	203.874	299.971	190.587	193.294	350.758
DR1	716.873	0.690031	0.231378	2.98227	0.00286117	0.0323291	832.534	1189.65	950.822	575.388	611.438	551.82	747.323	587.926	458.531	663.292
MAP4K4	433.05	0.539402	0.180899	2.98179	0.00286565	0.0323291	526.56	540.856	487.922	430.977	471.546	445.805	337.933	381.174	344.982	362.749
PTTG1IP	806.108	0.650848	0.218278	2.98174	0.00286611	0.0323291	870.958	1361.9	1015.65	690.465	671.953	690.454	604.409	643.23	700.365	811.689
STXBP1	152.036	-1.43837	0.48253	-2.9809	0.00287402	0.0323838	111.005	43.6359	73.9276	136.514	211.41	119.606	115.374	273.968	344.982	89.9379
TNIP1	2090.03	0.735518	0.246834	2.9798	0.00288432	0.0324655	2729.57	3541.4	3016.24	1357.24	1615.83	1201.5	1219.24	1961.17	2344.66	1913.43
MAP3K12	111.961	-1.07311	0.360256	-2.97873	0.00289442	0.0325446	83.965	63.1573	38.6698	132.001	111.599	171.254	90.0658	126.774	161.223	140.903
SYF2	1606.68	0.535725	0.179972	2.97672	0.00291349	0.0326897	1794.57	2203.61	1913.02	1529.85	1437.43	1750.6	1354.71	1520.44	1241.24	1321.34
KLHL42	132.456	0.830915	0.279125	2.97686	0.00291218	0.0326897	182.161	205.548	174.014	122.975	100.597	118.247	96.7649	129.327	78.0109	116.919
DPH5	170.418	0.925848	0.311278	2.97434	0.00293615	0.0329091	288.896	215.883	193.349	145.539	182.331	188.923	168.222	132.73	106.615	81.6935
CBL	843.426	0.601395	0.202244	2.97361	0.00294317	0.0329529	1026.08	963.435	1214.69	782.978	917.157	713.56	708.617	604.943	814.781	688.025
BIRC2	131.635	1.00985	0.339976	2.97036	0.00297449	0.0332685	177.892	275.595	152.404	85.744	83.3065	139.994	95.2762	130.178	76.2774	99.6811
NPRL2	614.895	-0.789574	0.265878	-2.96969	0.00298102	0.0332713	496.674	326.121	363.951	964.62	604.365	660.552	671.4	568.357	874.589	618.323
KLHL6	305.004	0.818292	0.275519	2.97001	0.00297793	0.0332713	408.44	516.741	284.337	300.104	291.573	334.354	238.191	167.614	280.839	227.843
DCTN6	350.514	1.18532	0.399408	2.9677	0.00300041	0.0334174	442.595	490.33	776.808	213.232	315.15	263.677	186.831	448.389	255.703	112.422
PLAU	67.7668	2.28004	0.768232	2.96791	0.00299832	0.0334174	98.1963	41.3393	302.534	6.76927	11.0027	96.5005	44.6607	31.4809	18.2026	26.9814
TBRG1	634.583	0.546218	0.184115	2.96672	0.00300991	0.033488	876.651	740.662	847.323	557.336	570.571	502.89	543.372	598.987	605.885	502.153
ATP8B2	600.346	-0.863764	0.291223	-2.96599	0.00301711	0.0335329	357.207	465.067	325.281	803.286	539.92	728.511	716.805	592.18	472.4	1002.81
JAK1	682.991	0.695811	0.234735	2.96425	0.00303425	0.0336881	973.424	1038.08	691.507	656.619	644.446	602.109	676.61	456.047	475	616.074
OFD1	449.893	0.695592	0.234811	2.96235	0.00305297	0.0338605	616.217	576.454	497.021	473.849	383.524	561.334	310.392	285.88	391.788	402.472
FAM120AOS	557.496	0.650978	0.219784	2.9619	0.00305749	0.0338752	683.105	700.472	758.61	445.643	570.571	598.031	504.666	442.434	352.783	518.642
MRPL52	1629.27	-0.69956	0.236223	-2.96144	0.00306206	0.0338904	1194.01	1242.48	1255.63	1314.37	1835.1	1455.66	1754.42	2747.34	1586.22	1907.43
OAS1	913.529	-2.6317	0.888869	-2.96073	0.0030691	0.0339079	277.511	142.391	171.739	784.107	2468.54	403.671	3129.97	507.948	282.573	966.832
FLOT2	388.507	-0.606069	0.204709	-2.96064	0.00307004	0.0339079	348.668	258.371	274.101	434.361	396.885	387.361	460.75	417.759	475.867	430.952
MTCO3P12	35.4316	2.50666	0.84678	2.96022	0.0030742	0.0339185	8.53881	17.2247	221.783	12.4103	15.7182	20.3874	15.6313	9.35917	24.2701	8.99379
GPS1	515.907	-0.661439	0.223525	-2.95913	0.00308505	0.0340029	411.286	374.35	378.737	618.26	478.619	443.087	497.967	587.075	639.69	729.996
COA6	2270.83	-0.688307	0.232673	-2.95826	0.00309378	0.0340637	1657.95	1530.7	1752.65	1875.09	2623.37	2651.72	2453.36	3583.71	2190.37	2389.35
RASGRF2	55.0931	2.02618	0.685015	2.95786	0.0030978	0.0340725	268.972	28.7078	70.5155	10.1539	26.7209	25.8241	34.2399	10.21	26.8704	48.7163
TAF1D	1554.15	0.713116	0.24127	2.95568	0.0031198	0.034279	2015.16	1575.49	2552.21	1266.98	1296.75	1838.95	1357.69	1361.33	1002.87	1274.12
DGKA	1000.35	-0.724162	0.245145	-2.95402	0.00313665	0.0343676	879.497	706.213	485.647	1176.72	1194.58	1001.7	1222.96	1024.4	1353.92	957.838
IST1	1104.12	0.478867	0.162129	2.95361	0.00314083	0.0343676	1383.29	1287.26	1411.45	991.697	1011.47	1050.63	954.251	912.945	1071.35	966.832
ACTG1	43477.9	-0.647536	0.219214	-2.95391	0.0031378	0.0343676	26898.7	38352.5	30541.2	39055.3	55539.5	44312.7	57588.5	50855.2	39849.7	51785.5
ABCG1	58.2774	1.44781	0.490106	2.95408	0.00313605	0.0343676	120.966	119.425	78.4769	29.3335	26.7209	51.6481	24.5634	30.63	76.2774	24.7329
MAT2A	909.37	-0.771254	0.261221	-2.95249	0.00315219	0.0344563	609.102	447.842	729.039	1069.54	1267.67	906.561	1347.27	998.879	941.332	776.463
CHMP4B	756.992	0.942812	0.319378	2.95202	0.00315698	0.0344732	1324.94	1263.15	824.577	576.516	479.405	735.306	574.635	370.964	494.069	926.36
GZMH	77.9245	-1.51228	0.512477	-2.95093	0.00316817	0.0345597	51.2329	34.4494	55.73	18.0514	34.5801	47.5707	40.939	143.791	154.288	198.613
TMEM164	76.071	-1.10143	0.373288	-2.95061	0.0031715	0.0345606	39.8478	45.9326	56.8673	64.308	87.236	57.0848	92.2989	149.747	84.9453	82.443
COX5A	6539.04	-0.65193	0.220992	-2.95001	0.0031776	0.0345914	4142.75	6436.3	4179.75	5744.85	7074.76	6889.59	7643.68	9108.18	6884.03	7286.46
GFUS	520.228	-0.609599	0.206706	-2.94911	0.0031869	0.0346217	354.361	455.881	425.368	443.387	510.056	497.453	553.793	637.275	584.215	740.488
PCYT2	182.431	-0.934933	0.317003	-2.94928	0.00318512	0.0346217	130.928	115.98	110.323	212.104	207.48	137.275	191.297	174.421	340.648	203.859
WDR33	584.952	0.609157	0.206689	2.94721	0.0032065	0.0347403	772.762	756.739	892.817	507.695	458.186	343.868	554.537	547.937	477.6	537.379
PLEKHM3	66.5447	1.12313	0.381059	2.94739	0.00320472	0.0347403	86.8112	136.649	102.361	56.4106	49.5123	33.979	61.7807	62.9617	39.0055	35.9751
C1GALT1C1	203.098	-0.693706	0.235411	-2.94679	0.00321093	0.0347403	133.775	171.099	143.306	204.206	220.841	190.283	253.822	255.25	202.828	255.573
KPTN	44.8493	-1.57312	0.533792	-2.94706	0.00320814	0.0347403	8.53881	33.3011	19.3349	65.4362	47.1546	29.9016	64.7581	40.84	48.5401	90.6873
CSRNP1	1202.92	1.30022	0.441345	2.94605	0.00321862	0.034788	3038.39	1028.89	2123.43	1525.34	466.045	496.094	970.627	881.464	459.398	1039.53
EMP1	63.279	2.12181	0.720364	2.94547	0.00322464	0.0348175	75.4261	67.7505	329.831	4.51284	4.71546	5.43665	16.3756	85.0834	6.93431	36.7246
RNMT	193.229	0.814121	0.276489	2.94449	0.00323482	0.034892	305.974	268.705	284.337	107.18	176.044	138.634	188.319	167.614	178.558	116.919
AURKAIP1	1319.74	-0.566064	0.192298	-2.94368	0.00324335	0.0349484	1073.04	1186.21	909.878	1285.03	1259.03	1228.68	1305.58	1507.68	1660.77	1781.52
LOC105370792	46.4041	-1.89391	0.643487	-2.94319	0.00324844	0.0349677	9.96194	26.4112	20.4722	55.2823	16.5041	51.6481	23.0747	59.5584	140.42	60.708
GSS	312.205	-0.799776	0.271993	-2.94043	0.00327754	0.0352452	160.814	264.112	208.134	353.13	282.928	380.565	267.22	410.102	430.794	364.248
AMMECR1L	185.423	0.873844	0.297355	2.93872	0.00329567	0.0354042	231.971	188.323	353.715	150.052	176.044	190.283	116.862	131.028	180.292	135.656
STK24	1711.02	0.826996	0.281555	2.93724	0.00331149	0.0355381	2111.93	3246.28	2324.74	1060.52	1180.44	1412.17	1677.01	1202.23	933.531	1961.39
ARIH1	128.827	1.01125	0.344371	2.9365	0.00331934	0.0355864	224.855	182.582	229.744	66.5645	95.0951	67.9581	80.3893	156.553	67.6095	116.919
KCTD21	99.8895	0.949529	0.323672	2.93362	0.00335039	0.035883	169.353	128.611	120.559	69.9491	94.3092	127.761	81.878	80.8292	58.9416	66.7039
DHRS4L2	205.775	-0.861686	0.293791	-2.93299	0.00335711	0.0359187	173.622	125.166	136.482	178.257	151.681	239.212	202.462	351.394	262.637	236.836
FAM89A	97.1896	-1.11817	0.381554	-2.93057	0.00338336	0.0361631	79.6955	39.0427	65.9661	88.0005	112.385	54.3665	139.193	101.249	119.617	172.381
AGFG2	62.5752	-1.38972	0.474465	-2.92903	0.00340022	0.0363067	12.8082	34.4494	54.5927	54.1541	58.9433	51.6481	55.8259	79.9784	127.418	95.9337
MCM4	1178.81	-0.889919	0.30395	-2.92784	0.00341324	0.0364091	522.29	1089.75	630.09	980.415	1317.19	1705.75	1575.78	1324.75	1634.76	1007.3
TPRG1L	306.938	0.7483	0.255643	2.92712	0.00342112	0.0364564	364.322	509.851	426.505	241.437	265.638	228.339	179.387	263.758	279.106	311.035
LLGL2	114.519	-1.2215	0.417489	-2.92582	0.00343547	0.0365725	46.9634	97.6067	51.1806	172.616	78.591	88.3455	143.659	161.658	96.2135	208.356
CENPB	452.54	-0.706415	0.24156	-2.92439	0.00345132	0.0367045	291.743	376.647	341.204	505.439	367.806	444.446	457.773	456.898	617.153	666.29
MLEC	690.512	-0.610667	0.208973	-2.92224	0.00347529	0.0369223	455.403	520.186	559.575	670.157	881.005	691.813	800.916	644.081	837.317	844.666
BRICD5	75.1334	-1.48854	0.509514	-2.92148	0.00348371	0.0369748	54.0791	32.1528	21.6096	85.744	95.0951	61.1623	42.4277	74.8734	183.759	100.431
LRRC37B	110.34	1.09536	0.375169	2.91964	0.00350437	0.0371568	172.199	186.027	158.091	141.026	54.2278	69.3172	55.0816	85.9342	100.547	80.9441
NDUFB6	2145.16	-0.936684	0.32086	-2.9193	0.00350823	0.0371606	866.689	1536.44	1643.47	2057.86	2099.17	2916.76	2084.91	4094.21	2381.07	1771.03
AP1B1	683.892	-0.647908	0.222157	-2.91644	0.00354053	0.0374653	478.173	587.937	515.218	690.465	742.685	519.2	847.81	717.253	995.94	744.236
PARVG	373.013	-0.598397	0.205226	-2.91579	0.00354788	0.0375056	277.511	226.218	279.787	503.182	425.177	437.65	436.931	370.964	398.723	373.992
CDC42	3094.05	0.692779	0.237733	2.91411	0.00356706	0.0375213	3140.86	4669.04	4306	2425.65	3425.78	2977.92	3077.12	2702.25	2264.92	1950.9
EPAS1	118.931	-1.84239	0.632019	-2.91509	0.00355583	0.0375213	32.7321	68.8988	67.1035	78.9748	37.7237	95.1413	38.706	87.6359	456.797	225.594
C4orf48	531.427	-0.783411	0.268775	-2.91475	0.00355976	0.0375213	388.516	393.872	365.088	503.182	513.985	516.481	505.411	874.657	448.13	804.944
RAD9A	305.876	-0.847326	0.290756	-2.91422	0.00356582	0.0375213	222.009	207.845	164.915	420.823	271.925	345.227	228.514	349.693	438.595	409.217
NAA38	1810.86	-0.907404	0.311368	-2.91425	0.00356543	0.0375213	610.525	1607.64	1154.41	1941.65	1824.88	2530.76	1520.7	2618.02	2244.98	2055.08
RAP2B	88.5116	1.25988	0.432622	2.9122	0.00358888	0.0377135	106.735	118.276	226.332	46.2567	54.2278	81.5497	70.7128	97.8459	44.2062	38.9731
ELF2	127.762	0.864198	0.296849	2.91124	0.0036	0.0377182	176.469	113.683	209.272	136.514	126.532	149.508	98.2536	102.951	79.7445	84.6915
SLC25A4	41.593	-1.56642	0.538002	-2.91155	0.00359642	0.0377182	15.6545	26.4112	20.4722	20.3078	62.0869	23.1057	79.645	78.2767	39.0055	50.9648
KIF20B	92.5151	-1.38998	0.477451	-2.91124	0.00359996	0.0377182	39.8478	36.746	78.4769	85.744	73.0897	67.9581	105.697	262.057	67.6095	107.925
WDHD1	30.2921	-1.80342	0.619715	-2.91008	0.00361332	0.0378203	4.2694	9.18651	22.7469	23.6924	25.935	46.2115	61.0363	37.4367	47.6734	24.7329
ACSS2	181.83	-1.00567	0.345739	-2.90876	0.00362867	0.0379436	132.352	117.128	86.4384	163.591	239.703	180.768	168.222	155.703	351.049	223.346
RDX	258.287	0.829267	0.285198	2.90769	0.00364109	0.0380359	449.711	382.389	302.534	213.232	223.199	160.381	179.387	188.034	303.376	180.625
YY1	1498.76	0.614282	0.211321	2.90686	0.00365071	0.0380989	2043.62	1970.51	1783.36	1296.31	1245.67	1599.73	1614.49	1134.16	1066.15	1233.65
FAM207A	233.376	-0.902595	0.310563	-2.90632	0.00365712	0.0381282	204.931	122.87	141.031	162.462	211.41	324.84	227.77	303.748	325.912	308.787
CASP6	464.279	-0.835295	0.287563	-2.90474	0.00367562	0.0382835	348.668	357.126	171.739	456.925	557.996	664.63	530.718	616.855	452.463	485.664
RMND5A	187.111	0.7929	0.273048	2.90389	0.0036856	0.0383498	315.936	282.485	213.821	141.026	148.537	145.43	200.973	145.493	117.016	160.389
SEC23B	933.822	-0.806394	0.277773	-2.90307	0.00369529	0.0384129	656.065	488.033	705.155	722.055	1288.11	1167.52	1254.97	1306.03	782.71	967.581
TBC1D24	67.1166	-1.1299	0.389417	-2.9015	0.00371378	0.0385673	31.309	42.4876	35.2578	49.6413	113.171	80.1905	75.9232	94.4426	74.5438	74.1987
MAPK6	111.155	1.27517	0.439761	2.8997	0.00373524	0.0387522	111.005	226.218	250.216	32.7181	87.236	80.1905	96.7649	112.31	45.9398	68.9524
MSTO1	77.7701	-1.0217	0.35265	-2.8972	0.00376511	0.038987	52.656	29.8562	51.1806	108.308	74.6615	100.578	104.953	81.68	77.1442	96.6832
SNF8	1181.37	-0.534227	0.184395	-2.89719	0.00376522	0.038987	933.576	1084.01	814.34	1154.16	1168.65	1190.63	1254.22	1528.95	1272.45	1412.77
PARD6A	84.5685	-1.04203	0.359743	-2.8966	0.00377227	0.0390218	52.656	60.8606	39.8071	88.0005	97.4529	85.6272	83.3667	114.863	147.354	75.6977
CHCHD1	3016.25	-0.472751	0.16327	-2.89551	0.0037854	0.0391195	2417.91	2525.14	2636.37	2821.66	3002.18	2733.27	3019.81	3715.59	3591.1	3699.44
TFPT	204.96	-0.88069	0.304215	-2.89496	0.00379202	0.0391333	162.237	129.759	103.499	161.334	262.494	260.959	170.455	272.267	274.772	251.826
LOC107987373	31.0057	-6.50467	2.24703	-2.89479	0.00379412	0.0391333	1.42313	0	1.13735	1.12821	0.78591	0	0.744346	153.15	151.688	0
AHI1	557.387	1.25185	0.432759	2.89273	0.00381913	0.0393529	1371.9	699.323	514.081	523.49	783.553	235.135	497.967	309.704	195.027	443.693
MCM3	528.221	-0.76319	0.263919	-2.89176	0.00383087	0.0394357	256.164	369.757	424.23	578.772	642.875	630.651	681.821	583.672	707.299	406.969
SOCS3	322.769	-1.62929	0.563615	-2.89079	0.00384279	0.03952	243.356	17.2247	123.971	693.85	352.088	214.748	298.483	359.903	503.604	420.459
FEM1B	57.1234	1.36376	0.471894	2.88997	0.00385278	0.039546	58.3485	113.683	130.795	27.0771	44.7969	39.4157	64.7581	36.5859	35.5383	20.236
RIOK3	605.41	0.621598	0.215074	2.89016	0.00385051	0.039546	681.682	850.901	711.979	593.439	723.037	547.742	492.012	532.622	390.055	530.633
PFDN6	964.244	-0.678832	0.235036	-2.8882	0.00387451	0.0397306	855.304	657.984	564.124	975.903	946.236	1212.37	1089.72	903.586	1051.41	1385.79
HLA.DOA	102.955	-1.85496	0.642392	-2.88758	0.00388213	0.0397703	4.2694	105.645	44.3565	48.5131	46.3687	32.6199	108.674	153.15	351.049	134.907
S1PR1	582.476	1.05553	0.365838	2.88524	0.00391119	0.0399918	559.292	1180.47	719.941	393.746	489.622	903.842	455.539	337.781	247.901	536.629
TTYH2	75.4356	1.59337	0.552251	2.88523	0.0039113	0.0399918	165.084	197.51	67.1035	72.2055	44.011	19.0283	67.7354	39.1384	17.3358	65.2049
CCDC85B	1277.38	-0.802473	0.278379	-2.88267	0.00394324	0.0402021	1132.82	752.146	767.709	1591.91	1059.41	1303.44	962.439	1621.69	1886.13	1696.08
DRAP1	1183.58	-0.588989	0.204284	-2.88319	0.00393676	0.0402021	910.806	853.197	818.89	1544.52	1187.51	1341.49	1059.95	1184.36	1435.4	1499.71
RALGAPB	97.7352	0.842714	0.292321	2.88284	0.00394106	0.0402021	169.353	148.132	131.932	59.7952	61.301	73.3947	100.487	87.6359	65.8759	79.4451
DHRS4	82.2362	-1.54438	0.535834	-2.8822	0.00394911	0.0402233	39.8478	50.5258	27.2963	99.2826	49.5123	97.8596	55.0816	205.902	149.088	47.9669
TEX30	1692.19	-0.919751	0.319242	-2.88104	0.00396364	0.0403325	656.065	1258.55	1239.71	1708.11	2708.25	1391.78	2390.09	2483.58	1418.93	1666.85
NDUFS6	2519.15	-0.626836	0.217704	-2.8793	0.0039856	0.0404009	1958.23	2151.94	1762.89	2017.24	2223.34	2986.08	2835.96	3417.8	2444.34	3393.65
SLC25A35	81.5838	-1.05205	0.365299	-2.87996	0.00397731	0.0404009	35.5784	49.3775	37.5324	168.103	95.8811	89.7047	75.1789	89.3376	97.9471	77.1967
CNDP2	1170.73	-0.619946	0.215307	-2.87936	0.00398489	0.0404009	825.418	908.316	776.808	1217.34	1456.29	1379.55	1627.88	1209.03	995.073	1311.59
CRELD2	1228.65	-0.833369	0.28941	-2.87955	0.00398244	0.0404009	876.651	1065.64	633.502	1408.01	1321.12	863.068	1555.68	1168.19	1248.18	2146.52
LIMD2	1168.45	-0.809309	0.28111	-2.87898	0.00398965	0.0404033	765.646	878.46	711.979	1569.34	1027.97	1225.96	959.461	1039.72	1582.76	1923.17
DNAJA2	383.331	0.80642	0.280293	2.87705	0.00401406	0.0406117	428.364	690.137	497.021	278.668	360.733	346.586	400.458	325.019	208.029	298.294
SLC35D1	57.9353	1.16544	0.405279	2.87565	0.00403195	0.0407539	79.6955	109.09	97.8118	33.8463	33.7941	54.3665	29.0295	63.8125	32.938	44.9689
RGS16	878.331	1.43014	0.497731	2.87332	0.00406184	0.0410169	865.266	1035.78	2447.57	738.978	1354.91	188.923	746.579	393.085	606.752	405.47
ARRDC2	464.6	1.06252	0.369842	2.87291	0.00406709	0.0410308	974.847	795.782	435.604	489.644	248.348	293.579	192.041	320.764	468.932	426.455
MAN2B2	434.826	-0.792038	0.275771	-2.87208	0.00407776	0.0410993	303.128	345.642	247.942	471.592	491.98	418.622	492.757	507.097	343.248	726.248
PNISR	2058.81	0.738386	0.257151	2.87141	0.00408643	0.0411234	2897.5	2854.71	2648.88	1974.37	1782.44	1715.26	1578.76	2361.06	1731.84	1043.28
CEP78	176.959	-0.908601	0.316476	-2.871	0.00409178	0.0411234	83.965	141.243	103.499	188.411	222.413	205.233	221.071	286.731	171.624	145.4
EPC1	336.197	1.11995	0.390068	2.87117	0.00408953	0.0411234	556.446	517.89	606.206	332.822	154.824	163.099	283.596	342.886	101.414	302.791
ATP1B1	62.8682	1.78706	0.622626	2.8702	0.00410215	0.0411759	123.813	106.793	81.889	119.59	36.9378	39.4157	54.3372	17.8675	6.06752	41.971
ATXN3	216.96	0.796684	0.277591	2.87	0.00410477	0.0411759	303.128	281.337	286.611	182.77	188.618	258.241	183.109	188.034	189.827	107.925
KIAA0513	72.9898	1.36652	0.476519	2.86772	0.00413437	0.0414336	93.9269	177.989	85.301	54.1541	109.242	24.4649	50.6155	48.4975	40.739	44.9689
LPCAT4	712.027	-0.843758	0.29426	-2.86739	0.00413873	0.0414381	489.558	482.292	464.038	859.697	781.195	607.545	698.196	513.053	1225.64	999.06
KDM3A	125.68	1.00688	0.351403	2.8653	0.00416611	0.0416336	274.665	155.022	162.641	63.1798	78.591	130.479	108.674	115.713	77.1442	90.6873
PTDSS1	778.046	0.685668	0.239293	2.86539	0.00416496	0.0416336	1370.48	906.02	903.053	665.645	634.23	667.348	659.49	523.263	619.754	831.176
LCAT	49.8727	-1.33544	0.466505	-2.86264	0.00420122	0.0419449	35.5784	27.5595	18.1976	57.5388	42.4392	44.8523	47.6381	60.4092	113.549	50.9648
EMILIN2	282.346	-0.911389	0.318562	-2.86094	0.00422384	0.0421311	196.393	117.128	210.409	374.566	246.776	365.614	306.67	228.874	319.845	457.184
SLC2A4RG	550.96	-0.757965	0.265105	-2.85911	0.00424829	0.0423351	313.09	422.58	319.594	766.055	475.476	831.807	547.838	567.506	751.505	514.145
GPR137B	59.3531	1.5426	0.539596	2.8588	0.00425246	0.0423369	59.7717	177.989	93.2625	37.231	44.011	29.9016	40.1947	13.6133	28.604	68.9524
ARHGEF39	95.3876	-1.08715	0.380389	-2.85799	0.0042634	0.042406	29.8858	50.5258	37.5324	179.386	132.033	188.923	107.93	68.0667	104.881	54.7122
COPS3	303.631	0.845718	0.295948	2.85766	0.00426779	0.0424099	244.779	539.708	511.806	261.745	224.77	290.861	267.964	221.217	208.896	264.567
FAM111A.DT	49.6693	-1.26227	0.441935	-2.85624	0.00428686	0.0425595	22.7702	34.4494	17.0602	42.872	61.301	80.1905	48.3825	50.1992	78.0109	61.4575
PLXNA1	146.331	-1.21438	0.425309	-2.8553	0.00429966	0.0426467	58.3485	109.09	103.499	155.693	151.681	44.8523	200.229	267.162	140.42	232.339
GGCT	928.183	-0.638693	0.223998	-2.85133	0.00435365	0.0431419	610.525	845.159	615.305	843.902	941.521	1125.39	1222.22	1048.23	869.389	1160.2
DYNLL1	4385.86	-0.788941	0.276828	-2.84993	0.00437287	0.0432524	2396.56	3661.97	3603.12	4099.92	5166.57	2669.39	5156.83	7052.56	5806.61	4245.07
MYH7	10.2012	-3.46388	1.21543	-2.84992	0.00437296	0.0432524	0	2.29663	3.41204	3.38463	4.71546	1.35916	4.46607	9.35917	63.2755	9.74327
TRMT2A	323.704	-0.742187	0.260519	-2.84888	0.00438733	0.043354	212.047	225.07	242.255	415.182	311.22	315.325	310.392	290.985	461.131	453.437
TAX1BP1	525.798	0.757493	0.26596	2.84814	0.00439752	0.0433739	777.032	649.946	901.916	320.412	396.099	375.129	333.467	657.695	427.327	418.96
SLC9A8	279.562	0.635765	0.223202	2.84839	0.00439415	0.0433739	378.554	347.939	399.209	261.745	253.063	188.923	211.394	233.979	265.237	255.573
CHRAC1	350.224	0.768593	0.270011	2.84652	0.00441994	0.0435545	327.321	488.033	666.485	284.309	308.863	266.396	322.302	316.51	240.967	281.056
CLSTN1	584.021	-0.580428	0.203995	-2.84531	0.00443687	0.0436402	479.596	421.431	413.994	689.337	606.723	608.904	610.363	541.13	740.237	728.497
POLR3GL	494.941	-0.782198	0.274903	-2.84536	0.00443608	0.0436402	392.785	341.049	241.118	507.695	530.489	702.686	527.741	763.198	435.995	506.65
ENSG00000267745	26.6894	-1.9111	0.671811	-2.8447	0.00444533	0.0436829	4.2694	14.9281	4.54939	63.1798	29.8646	29.9016	48.3825	21.2708	19.0693	31.4782
GRAMD2B	34.3526	1.41059	0.496137	2.84315	0.00446703	0.0437744	42.694	55.1191	47.7686	30.4617	58.9433	35.3382	22.3304	25.525	15.6022	9.74327
TGFBR1	306.254	-1.12783	0.396647	-2.8434	0.00446353	0.0437744	123.813	137.798	266.139	384.72	185.475	425.418	462.983	380.323	201.962	493.909
ZDHHC12	603.658	-0.643162	0.226169	-2.84373	0.0044589	0.0437744	391.362	532.818	365.088	680.311	752.902	627.933	546.35	650.888	773.175	715.755
MORN2	73.3991	1.29036	0.453915	2.84273	0.00447296	0.0437921	89.6575	198.658	105.773	54.1541	48.7264	21.7466	59.5476	76.575	47.6734	31.4782
FTL	29451.9	-0.785666	0.276478	-2.8417	0.00448744	0.0438933	18384.1	30282.2	22472.8	25663.4	17613.8	16585.8	34404.4	58632.7	33101.8	37378.2
EIF2A	197.794	1.07785	0.379601	2.83944	0.00451927	0.0441233	323.052	280.189	355.99	86.8722	159.54	165.818	99.7423	261.206	147.354	98.1822
GLIPR2	667.595	-1.00537	0.354038	-2.83971	0.00451544	0.0441233	296.012	392.723	394.659	1044.72	599.65	1047.91	1045.81	530.069	377.053	947.345
LTO1	182.314	0.798935	0.281448	2.83866	0.00453031	0.0441903	196.393	250.332	326.419	179.386	121.03	156.304	132.494	167.614	128.285	164.886
RAD54L	122.26	-1.29865	0.457545	-2.83831	0.00453537	0.044199	22.7702	71.1955	83.0263	147.796	143.822	169.895	125.794	128.476	249.635	80.1946
ENSG00000270344	76.0309	1.22414	0.431351	2.83793	0.00454078	0.0442111	182.161	59.7123	114.872	65.4362	68.3742	66.5989	34.9842	72.3209	38.1387	57.7101
ENSG00000280206	283.671	0.912082	0.321436	2.83753	0.00454645	0.0442257	237.664	554.636	303.672	327.181	297.86	338.431	232.98	142.089	230.566	171.631
LCP2	1801.41	0.882007	0.311179	2.83441	0.00459109	0.0445781	3109.55	1518.07	3268.74	1670.88	1495.59	1239.56	1870.54	1060.99	1054.88	1725.31
YLPM1	394.593	0.746217	0.263251	2.83462	0.00458807	0.0445781	331.59	613.2	631.228	380.207	379.595	356.1	353.564	262.908	330.246	307.288
SH2D1A	889.479	0.578559	0.20415	2.83398	0.00459718	0.0445964	1077.31	1228.7	1064.56	714.158	886.507	913.356	690.008	925.707	717.701	676.782
CTBS	56.3104	-1.08452	0.382785	-2.83325	0.0046078	0.0446586	25.6164	35.5977	31.8457	68.8209	52.656	84.268	50.6155	74.8734	67.6095	71.2008
TPM4	1563.71	-0.574316	0.202776	-2.83227	0.00462189	0.0447542	1243.82	1072.53	1346.62	1354.98	1900.33	1447.51	1925.62	1787.6	1574.95	1983.13
LMF2	547.684	-0.488201	0.172476	-2.83054	0.0046469	0.0449554	451.134	462.771	426.505	541.541	546.208	542.305	632.694	638.125	579.015	656.546
FAM131A	77.1807	1.31897	0.466096	2.82983	0.0046573	0.0450149	143.737	104.497	139.894	98.1544	38.5096	39.4157	27.5408	39.1384	83.2117	57.7101
WIPI2	920.988	0.616766	0.217986	2.82939	0.00466372	0.0450359	1314.98	1183.91	1289.75	787.491	690.815	648.32	599.198	999.73	827.783	867.9
KLF8	31.7478	-1.53715	0.543496	-2.82826	0.00468011	0.0451304	15.6545	14.9281	12.5108	53.0259	30.6505	24.4649	32.7512	47.6467	25.1369	60.708
IGFBP4	131.434	-1.26048	0.445692	-2.82813	0.00468202	0.0451304	46.9634	20.6697	102.361	208.719	148.537	243.29	177.154	118.266	107.482	140.903
RFTN1	1155.27	0.863663	0.305485	2.82719	0.00469592	0.0452233	2459.18	1547.93	1155.54	687.081	1182.01	739.384	1034.64	678.965	1092.15	975.826
IFRD1	168.247	1.11986	0.396186	2.8266	0.00470452	0.045265	254.741	220.476	341.204	164.719	147.751	53.0073	169.711	116.564	77.1442	137.155
ODAPH	132.833	-1.58766	0.562298	-2.82353	0.00474985	0.0455771	51.2329	81.5303	102.361	46.2567	80.9488	21.7466	66.9911	374.367	370.985	131.909
SFXN4	97.4883	-0.862736	0.305517	-2.82386	0.00474492	0.0455771	61.1948	56.2674	76.2022	102.667	84.8783	123.684	129.516	100.398	129.151	110.923
PVR	20.0742	-1.94714	0.689558	-2.82375	0.00474651	0.0455771	7.11567	8.0382	4.54939	15.795	42.4392	21.7466	20.8417	14.4642	37.2719	28.4803
TMEM120A	99.2219	0.806234	0.285701	2.82195	0.00477323	0.0457187	125.236	160.764	155.817	81.2312	66.8024	65.2397	101.975	81.68	76.2774	77.1967
PREX1	863.262	-0.929904	0.329513	-2.82205	0.00477172	0.0457187	559.292	714.251	551.613	945.441	356.803	868.504	911.823	1274.55	921.396	1528.94
RIN3	227.315	1.41896	0.502974	2.82115	0.00478524	0.0457924	372.861	324.973	308.221	373.438	116.315	275.91	192.786	29.7792	177.692	101.18
GPHN	124.389	-0.880012	0.312394	-2.81699	0.00484757	0.046347	79.6955	104.497	79.6143	109.436	112.385	110.092	181.62	216.963	127.418	122.166
NDFIP2	1113.76	1.10746	0.393372	2.8153	0.00487322	0.0465502	2392.29	795.782	1746.96	559.593	1653.56	936.462	986.258	654.291	572.947	839.42
C2CD2L	217.747	-0.845554	0.300417	-2.8146	0.00488375	0.0466088	118.12	126.315	176.289	253.847	268.781	224.262	166.733	225.471	332.847	284.803
CBLB	319.433	0.700627	0.248952	2.8143	0.00488835	0.0466108	379.977	389.278	527.729	271.899	326.153	235.135	267.964	217.813	253.102	325.275
UIMC1	259.651	0.793975	0.282191	2.81361	0.00489887	0.0466557	281.781	375.499	413.994	248.206	234.987	217.466	250.1	151.448	262.637	160.389
EIF5	1483.56	0.63071	0.224195	2.81322	0.00490486	0.0466557	1924.08	2102.56	2100.68	939.8	1335.26	1156.65	1500.6	1555.32	979.471	1241.14
NAPG	197.489	0.846716	0.300988	2.81312	0.00490626	0.0466557	307.397	299.71	293.436	130.872	151.681	123.684	125.05	260.355	139.553	143.151
ATP6V0E2.AS1	20.1157	-2.02132	0.718969	-2.81141	0.00493244	0.046828	4.2694	8.0382	9.09878	9.02569	33.0082	20.3874	18.6086	27.2267	52.0073	19.4865
ASB16.AS1	137.42	-1.13294	0.402987	-2.81136	0.00493322	0.046828	115.274	75.7887	48.9059	129.744	189.404	115.529	154.824	201.648	247.901	95.1842
H1.0	61.7498	-1.95331	0.694887	-2.81098	0.00493911	0.0468421	39.8478	10.3348	3.41204	46.2567	152.467	92.423	37.2173	52.7517	137.819	44.9689
MACIR	80.6644	1.33483	0.475314	2.80831	0.00498017	0.047105	64.0411	229.663	134.207	67.6927	53.4419	31.2607	89.3215	45.945	41.6058	49.4658
CSKMT	72.4026	-1.61202	0.574007	-2.80837	0.00497928	0.047105	46.9634	21.818	26.159	77.8466	69.1601	96.5005	38.706	91.0392	212.363	43.47
DHRS11	37.6179	-1.43919	0.5124	-2.80871	0.00497398	0.047105	21.347	18.373	17.0602	55.2823	30.6505	28.5424	49.1268	31.4809	82.3449	41.971
CUL3	174.326	0.862303	0.307246	2.80656	0.00500736	0.0472778	213.47	274.447	315.045	136.514	136.748	77.4722	156.313	189.736	121.35	122.166
TIMM8B	1061.72	-0.876641	0.312335	-2.80673	0.00500468	0.0472778	691.643	643.056	865.521	749.132	1198.51	1081.89	970.627	2203.66	1007.21	1205.92
ADGRE1	152.675	-1.52758	0.544387	-2.80605	0.00501526	0.0473103	52.656	96.4584	28.4337	164.719	344.229	157.663	355.797	84.2326	158.622	83.942
UBALD1	197.034	0.824327	0.293897	2.80482	0.00503452	0.0474498	341.552	246.887	267.277	170.36	194.906	106.015	203.951	131.879	145.62	161.888
EHBP1L1	443.276	-0.970452	0.346191	-2.80323	0.00505941	0.0475997	286.05	341.049	226.332	586.67	413.389	349.304	275.408	497.738	774.042	682.778
IFI27	80.3406	-3.09244	1.10316	-2.80325	0.00505899	0.0475997	7.11567	12.6315	11.3735	40.6156	340.299	36.6974	246.378	19.5692	24.2701	64.4555
NDUFA2	2649.34	-0.575648	0.20546	-2.80176	0.00508253	0.0477749	1944	2240.36	1857.29	2564.42	3038.33	2842.01	2341.71	3604.98	3278.19	2782.08
TRAM2	92.627	-1.3083	0.467062	-2.80112	0.00509263	0.0478262	31.309	84.9752	31.8457	75.5901	140.678	70.6764	77.4119	146.343	170.757	96.6832
MCAT	108.078	0.822675	0.293725	2.80084	0.00509701	0.0478262	139.467	150.429	178.563	100.411	97.4529	61.1623	86.3441	80.8292	84.9453	101.18
ALG12	143.721	-0.768767	0.274613	-2.79946	0.00511888	0.0479889	91.0806	125.166	89.8504	169.232	139.106	126.402	154.824	196.543	156.889	188.12
CCDC174	311.977	0.814336	0.290979	2.79861	0.00513232	0.0480724	419.825	274.447	555.025	254.976	364.662	303.093	212.138	269.714	274.772	191.118
BEX5	154.431	-1.0583	0.378263	-2.79778	0.00514544	0.0481221	61.1948	122.87	118.284	137.642	168.185	93.7821	171.944	332.676	175.091	162.638
IKZF5	97.9048	1.22099	0.436424	2.79771	0.0051467	0.0481221	103.889	130.908	229.744	60.9234	57.3715	130.479	68.4798	63.8125	39.0055	94.4347
KHDC4	182.082	0.992771	0.354982	2.79668	0.00516303	0.0481999	240.51	311.193	180.838	141.026	225.556	231.057	171.944	74.0225	146.487	98.1822
KRT10.AS1	66.4026	1.21102	0.433032	2.79661	0.00516411	0.0481999	133.775	82.6786	126.246	38.3592	39.2955	46.2115	20.8417	71.47	45.9398	59.2091
EIF3A	1627.28	0.541825	0.193794	2.79588	0.00517589	0.0482249	1830.15	1723.62	2363.41	1578.37	1743.15	1614.68	1561.64	1249.87	1232.57	1375.3
UBXN6	504.275	0.619522	0.221563	2.79615	0.00517161	0.0482249	617.64	780.853	570.948	514.464	479.405	369.692	379.616	484.975	413.458	431.702
CHD1	152.097	0.762489	0.27289	2.79413	0.00520393	0.0484436	220.586	182.582	244.53	106.052	138.32	119.606	136.215	150.598	126.551	95.9337
SEC11A	603.252	0.51299	0.183682	2.79281	0.0052252	0.0485989	809.764	731.476	797.28	504.31	482.549	521.918	491.268	631.319	541.743	520.89
ZNF326	326.004	0.772455	0.276657	2.7921	0.00523665	0.0486627	439.749	454.732	457.213	252.719	325.367	275.91	391.526	205.051	203.695	254.074
RNF115	433.553	0.597945	0.214251	2.79086	0.00525687	0.0487651	459.673	667.17	586.871	338.463	382.738	390.079	420.555	333.527	372.719	383.735
LYSMD2	1403.31	1.02012	0.365507	2.79099	0.00525476	0.0487651	2429.29	2944.28	958.783	924.005	1366.7	1247.71	1610.76	851.685	736.77	963.084
LARP1B	118.698	0.767589	0.275167	2.78954	0.00527837	0.0489218	159.391	166.506	152.404	134.257	107.67	92.423	113.141	91.0392	83.2117	86.9399
FAF1	331.81	-0.689325	0.247421	-2.78604	0.00533566	0.0493235	249.049	214.735	245.667	313.643	403.172	366.974	396.736	283.328	482.801	362
SMARCC1	297.067	0.618794	0.22208	2.78636	0.00533039	0.0493235	409.863	341.049	385.561	240.309	296.288	311.248	280.618	245.891	252.235	207.607
RBL2	645.564	-0.801689	0.287724	-2.78631	0.00533114	0.0493235	523.714	421.431	230.881	865.338	738.756	945.976	816.547	613.451	547.81	751.731
ADA2	272.268	-0.871534	0.312874	-2.78558	0.00534323	0.0493504	91.0806	130.908	222.92	497.541	354.446	337.072	282.851	270.565	294.708	240.584
EMC9	272.085	-0.798915	0.2869	-2.78465	0.00535861	0.0494494	193.546	227.366	150.13	218.873	324.581	281.346	260.521	307.151	456.797	300.542
ALDH1B1	33.6507	-1.63272	0.586479	-2.78393	0.00537043	0.0495154	22.7702	10.3348	10.2361	42.872	35.366	38.0565	58.8033	14.4642	51.1405	52.4637
SLC25A26	255.256	0.747598	0.268605	2.78326	0.00538149	0.0495496	361.476	377.795	329.831	205.334	227.128	201.156	159.29	231.427	291.241	167.884
KSR1	195.405	1.01731	0.365524	2.78314	0.00538349	0.0495496	301.705	149.281	454.939	186.155	160.326	104.655	142.17	151.448	175.958	127.412
BSPRY	93.0086	-1.09788	0.39452	-2.78284	0.00538857	0.0495534	56.9254	29.8562	62.5541	92.5133	106.098	156.304	67.7354	119.968	136.953	101.18
NCALD	151.9	-1.20939	0.434764	-2.78171	0.00540731	0.0496826	59.7717	80.382	97.8118	179.386	178.402	187.564	63.2694	233.128	288.64	150.646
C5orf24	214.993	0.605135	0.21762	2.7807	0.00542419	0.0497945	266.126	302.007	262.727	206.463	203.551	180.768	173.433	181.228	169.024	204.609

## Sheet: CD4_41BB_basal_DEG_AMLvsSenior_
GeneID	baseMean	log2FoldChange	lfcSE	stat	pvalue	padj	YHD1_41BB_CD4_0d	YHD2_41BB_CD4_0d	YHD3_41BB_CD4_0d	SHD1_41BB_CD4_0d	SHD2_41BB_CD4_0d	SHD3_41BB_CD4_0d	AML10b_41BB_CD4_0d	AML11b_41BB_CD4_0d	AML8_41BB_CD4_0d	AML9b_41BB_CD4_0d
CLU	115.119	-3.62974	0.570073	-6.36714	1.92587e-10	2.042e-06	42.694	12.6315	28.4337	19.1796	18.8618	23.1057	129.516	572.611	115.283	188.869
LMNA	2791.33	-1.90928	0.324053	-5.8919	3.8179e-09	2.02406e-05	4636.57	5942.52	10741.1	267.386	466.045	362.896	957.228	1762.93	1532.48	1244.14
GJB2	169.283	-2.42127	0.43775	-5.53117	3.18104e-08	0.000112428	49.8097	63.1573	142.168	44.0002	90.3797	40.7748	198.74	429.671	377.053	257.072
LUCAT1	197.611	-2.30361	0.425001	-5.42024	5.952e-08	0.000157773	256.164	349.087	544.789	44.0002	29.8646	35.3382	99.7423	318.212	143.02	155.892
HOPX	2349.07	-2.36211	0.470836	-5.01684	5.25293e-07	0.00111394	472.481	1419.32	1808.38	1004.11	546.994	969.082	1250.5	5951.58	5452.97	4615.31
TCEA3	76.2221	3.07551	0.624727	4.92297	8.52392e-07	0.00129113	61.1948	55.1191	17.0602	168.103	61.301	313.966	37.2173	5.95584	19.0693	23.2339
GJB6	84.8212	-1.81059	0.366713	-4.93734	7.91941e-07	0.00129113	56.9254	76.937	86.4384	38.3592	28.2928	44.8523	105.697	168.465	95.3467	146.898
ZNF506	118.483	1.51837	0.316164	4.80249	1.56705e-06	0.00207693	69.7336	73.4921	72.7902	214.36	214.554	232.417	69.2241	45.945	91.8796	100.431
ADGRG1	403.28	-2.51005	0.527985	-4.75402	1.99415e-06	0.00234933	345.822	853.197	1054.32	103.795	42.4392	61.1623	96.0206	722.358	346.715	406.969
HMOX1	138.773	-3.30087	0.704062	-4.68832	2.75461e-06	0.00292071	112.428	365.164	401.483	16.9232	15.7182	2.71832	35.7286	308.853	65.0091	63.706
ZBTB32	204.599	-1.90434	0.425539	-4.47513	7.63665e-06	0.00736103	138.044	134.353	453.801	57.5388	66.8024	96.5005	210.65	265.46	282.573	340.265
NETO2	120.005	-1.9299	0.437207	-4.41417	1.01399e-05	0.00895942	82.5418	328.418	183.113	40.6156	33.0082	25.8241	112.396	114.012	120.484	159.64
ENSG00000254275	26.5807	4.42635	1.02959	4.29913	1.71467e-05	0.0135782	0	1.14831	0	46.2567	3.14364	199.797	0.744346	3.40334	6.06752	5.24637
CDKN1B	209.044	1.21255	0.282696	4.28924	1.79284e-05	0.0135782	293.166	262.964	161.503	250.463	258.564	362.896	132.494	131.028	125.684	111.673
SLC26A4	65.8927	-2.7403	0.647539	-4.23186	2.31764e-05	0.0153739	14.2313	8.0382	34.1204	20.3078	18.8618	21.7466	40.1947	175.272	56.3412	269.814
PLEC	1034.76	-1.22617	0.290466	-4.2214	2.42785e-05	0.0153739	1147.05	2231.17	2441.88	419.695	362.305	316.685	629.716	1023.55	963.869	811.689
B4GALNT3	23.5449	3.11209	0.737815	4.21799	2.46492e-05	0.0153739	25.6164	8.0382	4.54939	48.5131	80.1628	42.134	3.72173	1.70167	11.2682	9.74327
SMCO4	543.285	-1.01811	0.245584	-4.14567	3.38818e-05	0.0189539	286.05	401.91	411.72	456.925	399.242	313.966	598.454	855.939	873.723	834.923
FURIN	1892.55	-1.24665	0.300751	-4.14511	3.39644e-05	0.0189539	1723.42	1302.19	1752.65	997.339	1596.18	801.905	1674.78	3495.23	2583.9	2997.93
RCAN2	26.4391	-5.1985	1.27443	-4.07909	4.5213e-05	0.0239697	4.2694	10.3348	22.7469	0	0.78591	4.07748	0	51.9009	111.816	58.4596
ZBTB16	69.2729	1.33811	0.330218	4.05219	5.07405e-05	0.0256191	37.0015	28.7078	21.6096	124.103	133.605	138.634	48.3825	65.5142	44.2062	50.9648
MPP7	40.8185	2.5868	0.642201	4.02802	5.62493e-05	0.0271096	76.8493	98.755	71.6529	31.5899	14.9323	85.6272	11.1652	2.5525	6.06752	8.99379
FCMR	334.456	1.22709	0.311145	3.94378	8.02059e-05	0.0350585	372.861	339.901	221.783	588.926	320.651	626.573	214.372	176.973	286.907	195.615
ODAPH	132.833	-2.23629	0.565969	-3.95126	7.77414e-05	0.0350585	51.2329	81.5303	102.361	46.2567	80.9488	21.7466	66.9911	374.367	370.985	131.909
PIR	346.402	-1.14289	0.290327	-3.93655	8.26618e-05	0.0350585	204.931	195.213	288.886	309.13	160.326	235.135	460.75	634.722	558.212	416.712
GZMH	77.9245	-2.0134	0.51676	-3.8962	9.7715e-05	0.0398489	51.2329	34.4494	55.73	18.0514	34.5801	47.5707	40.939	143.791	154.288	198.613
SLC6A6	774.542	-0.870543	0.22513	-3.86685	0.00011025	0.0432954	1433.1	1506.59	1346.62	280.925	342.657	383.284	774.119	532.622	506.204	639.308
C4BPB	114.657	-2.28889	0.602711	-3.79766	0.000146071	0.0499611	72.5799	49.3775	80.7516	14.6667	74.6615	35.3382	44.6607	387.98	220.164	166.385
PRDM8	451.99	-1.4393	0.378976	-3.79786	0.000145948	0.0499611	421.248	606.31	665.348	218.873	183.117	210.67	206.928	498.589	770.575	738.24
CD9	259.969	1.8473	0.486148	3.79987	0.000144772	0.0499611	562.138	345.642	330.968	124.103	710.463	157.663	86.3441	85.9342	105.748	90.6873
MYH10	54.1043	1.77359	0.466233	3.8041	0.000142323	0.0499611	9.96194	13.7798	4.54939	154.565	140.678	73.3947	48.3825	41.6909	33.8047	20.236

## Sheet: CD8_41BB_basal_DEG_SeniorvsAdul
GeneID	baseMean	log2FoldChange	lfcSE	stat	pvalue	padj	YHD1_41BB_CD4_0d	YHD2_41BB_CD4_0d	YHD3_41BB_CD4_0d	SHD1_41BB_CD4_0d	SHD2_41BB_CD4_0d	SHD3_41BB_CD4_0d	AML10b_41BB_CD4_0d	AML11b_41BB_CD4_0d	AML8_41BB_CD4_0d	AML9b_41BB_CD4_0d
HBB	546.163	9.66121	0.726031	13.3069	2.11065e-40	2.32995e-36	2408.1	2438.33	602.759	3.53007	3.17401	0	0.754455	2.70218	1.36691	0.907424
CRIP2	218.745	7.84535	0.745979	10.5169	7.22461e-26	3.98762e-22	960.554	846.342	344.313	4.41258	1.587	3.42789	1.50891	13.5109	0	11.7965
TLE3	431.509	2.64539	0.285865	9.254	2.16251e-20	7.95731e-17	816.135	1171.37	969.176	152.675	155.526	164.539	185.596	167.535	293.886	238.652
LMNA	2892.68	4.66042	0.517797	9.00047	2.24746e-19	6.20242e-16	4673.46	5403.08	9343.2	342.416	141.243	284.515	509.257	2918.35	2918.36	2392.88
SUN1	504.736	2.47774	0.29293	8.4585	2.7085e-17	5.97982e-14	806.059	1176.47	1347.49	189.741	182.505	226.241	353.839	304.445	225.541	235.023
TSC22D3	716.485	3.81679	0.469364	8.13184	4.22837e-16	7.77949e-13	2250.25	1454.33	2170.44	208.274	66.6542	142.257	208.984	86.4697	229.641	347.543
PLEC	1108.56	2.65621	0.334792	7.9339	2.12376e-15	2.93053e-12	1721.27	2466.37	2359.18	503.917	284.074	251.093	707.679	973.684	1155.04	663.327
HBA2	86.9279	6.64933	0.836633	7.94772	1.89971e-15	2.93053e-12	473.56	314.829	69.7127	6.17762	1.587	0.856972	0.754455	1.80145	0	0
RALA	1156.84	2.02063	0.25866	7.81191	5.63272e-15	6.90884e-12	2006.75	2861.5	2354.08	638.059	623.693	518.468	621.671	686.353	472.952	784.922
CNIH2	97.5603	4.47857	0.579827	7.72397	1.12763e-14	1.24479e-11	248.535	463.958	173.432	12.3552	11.109	16.2825	8.299	16.2131	2.73382	22.6856
SLC5A3	265.561	2.78291	0.36142	7.69994	1.36135e-14	1.36618e-11	653.244	759.668	474.386	76.7789	119.025	77.9845	173.525	136.01	77.914	107.076
ABI3	1539.85	-1.43765	0.189291	-7.59493	3.0795e-14	2.83289e-11	673.395	715.057	748.136	1860.34	2115.48	1815.92	1874.82	1666.34	2002.53	1926.46
CD44	3956.6	3.06994	0.409183	7.50261	6.25603e-14	5.31233e-11	6356.11	14089.6	10478.2	886.929	980.769	1815.07	1301.43	1669.04	606.909	1382.01
RGCC	3103.19	2.64358	0.362929	7.28401	3.24035e-13	2.55502e-10	3655.81	7121.25	10078.6	758.964	1517.97	1060.93	1627.36	1460.98	1964.25	1785.81
BCL2L11	715.646	3.40581	0.477033	7.13955	9.36347e-13	6.89089e-10	1597	2621.88	1390	157.088	301.531	70.2717	387.035	158.528	192.735	280.394
SQSTM1	5352.56	1.98961	0.281418	7.06995	1.54986e-12	1.06931e-09	9246.17	14702.6	8366.37	2280.42	3432.69	2423.52	3626.66	3612.81	2908.79	2925.53
MT1H	38.4492	9.69444	1.37785	7.03589	1.9799e-12	1.28565e-09	80.6059	90.4974	213.389	0	0	0	0	0	0	0
SNX9	432.288	1.89372	0.274826	6.89063	5.55475e-12	3.40661e-09	827.89	683.192	916.466	180.033	243.605	229.669	225.582	314.353	369.066	333.025
TMEM154	124.007	-3.04016	0.442961	-6.86327	6.7304e-12	3.91036e-09	16.7929	21.6684	27.2049	128.847	181.712	239.095	142.592	191.855	196.835	93.4647
NR3C1	409.098	1.3763	0.210383	6.5419	6.07431e-11	2.98944e-08	769.115	754.57	765.139	305.351	306.292	269.946	236.899	246.799	200.936	235.93
ATXN1	715.477	1.3934	0.212937	6.54372	6.00058e-11	2.98944e-08	1133.52	1289.91	1238.67	455.379	541.962	396.778	534.909	566.556	496.189	500.898
VIM	42099.4	1.40869	0.215457	6.53815	6.22857e-11	2.98944e-08	74990.4	62478.9	62578.2	21678.1	23282.9	30386.5	39217.3	32606.3	34056.6	39718.9
MOK	60.8441	3.92807	0.599783	6.54916	5.78603e-11	2.98944e-08	83.9645	193.741	232.092	7.94265	11.9025	13.7116	27.9148	9.00726	8.20147	19.9633
NCAM1	105.624	-4.14883	0.647499	-6.40747	1.4795e-10	6.80507e-08	16.7929	0	5.10093	181.798	57.9257	119.976	194.649	157.627	162.663	159.707
DDI2	315.871	1.53976	0.243711	6.31799	2.64995e-10	1.17011e-07	532.335	641.129	583.206	195.919	195.202	213.386	184.841	195.457	172.231	245.004
AFTPH	198.489	1.75559	0.279032	6.29172	3.13964e-10	1.33302e-07	362.727	356.891	346.863	110.315	98.3943	107.122	112.414	182.847	144.893	162.429
IFNGR2	102.423	2.94332	0.472336	6.2314	4.62275e-10	1.89002e-07	167.929	258.746	231.242	15.0028	41.2621	29.1371	86.7623	86.4697	34.1728	73.5013
TAGLN2	5067.49	1.8523	0.297907	6.21771	5.04467e-10	1.98886e-07	9012.75	10404.7	9528.53	3607.73	1656.04	2753.45	2561.37	3963.19	3534.84	3652.38
TMEM43	1283.82	2.03449	0.32789	6.2048	5.47668e-10	2.08473e-07	1573.49	3691.27	3069.91	566.576	864.124	604.165	745.401	606.188	542.664	574.399
EMP1	47.1676	8.52024	1.37754	6.1851	6.20648e-10	2.28378e-07	45.3408	53.5337	232.092	0	0	0.856972	52.0574	39.6319	16.4029	31.7598
EZR	1673.76	1.49166	0.243207	6.1333	8.6074e-10	3.06507e-07	2245.21	2909.94	3511.99	1063.43	970.453	1049.79	1179.21	1473.59	1312.24	1021.76
BMF	77.1049	4.49626	0.745087	6.03455	1.59411e-09	5.49917e-07	132.664	374.736	187.884	20.2979	6.34802	4.28486	2.26336	13.5109	5.46765	23.593
PRXL2C	397.997	1.8829	0.315802	5.9623	2.48719e-09	8.32003e-07	495.39	888.404	685.224	185.328	206.311	169.68	267.831	468.377	323.958	289.468
ABLIM1	269.183	3.25353	0.553505	5.87805	4.15135e-09	1.34785e-06	863.155	630.933	531.347	23.8279	54.7516	133.688	194.649	54.0435	84.7486	120.687
PDE4D	334.646	1.8965	0.32348	5.86281	4.55097e-09	1.3955e-06	812.776	486.901	613.811	232.984	154.733	125.975	235.39	266.615	180.432	236.838
C1RL	137.251	-1.77878	0.303322	-5.86434	4.50928e-09	1.3955e-06	73.8888	52.2591	55.26	190.624	188.06	238.238	139.574	144.116	135.324	155.169
ARHGAP25	848.832	-1.6046	0.274354	-5.84865	4.95566e-09	1.47853e-06	445.012	258.746	409.774	929.29	1321.18	1133.77	924.207	960.173	1187.85	918.313
AGO2	373.326	1.6453	0.282888	5.81608	6.02429e-09	1.75006e-06	654.923	592.694	908.815	213.569	257.095	219.385	174.279	277.423	206.404	228.671
ASF1B	670.041	-1.35669	0.236831	-5.72852	1.01308e-08	2.86754e-06	280.441	367.088	349.413	819.858	796.676	941.812	752.946	889.917	862.522	639.734
RUNX3	4173.11	1.26072	0.220315	5.72236	1.05054e-08	2.89922e-06	6911.96	5456.61	6560.64	2539	2741.55	2618.91	2928.79	4241.52	3528	4204.09
USP12	229.675	1.95582	0.343808	5.68871	1.28004e-08	3.28614e-06	362.727	387.482	532.197	152.675	103.155	75.4136	194.649	160.329	128.49	199.633
ZBP1	170.678	-1.85342	0.325782	-5.68915	1.27677e-08	3.28614e-06	75.568	89.2228	73.1133	341.534	257.888	259.663	119.204	131.506	153.094	205.985
BST2	1246.11	-1.70334	0.299292	-5.69122	1.26134e-08	3.28614e-06	468.522	425.72	480.337	1361.72	2114.68	1000.09	1944.98	1347.49	1517.27	1800.33
NIBAN1	1000.45	1.55056	0.272915	5.68147	1.33544e-08	3.35045e-06	1870.73	1653.17	1480.97	423.608	572.908	711.287	763.508	1068.26	744.967	715.05
FAM102A	1991.37	2.36187	0.416173	5.67522	1.3851e-08	3.3978e-06	3372.01	7345.58	3443.13	828.683	979.975	946.097	1194.3	809.752	344.462	649.716
LINC00539	206.065	-2.7375	0.483289	-5.66432	1.47605e-08	3.54219e-06	31.9065	68.829	70.5628	429.786	521.331	201.388	144.101	153.123	317.124	122.502
N4BP3	86.6104	3.91746	0.694226	5.64291	1.67198e-08	3.92702e-06	356.009	155.503	242.294	21.1804	3.96751	24.8522	34.7049	13.5109	4.10074	9.98166
TRIB1	71.101	3.25413	0.577709	5.63282	1.77283e-08	4.07715e-06	327.462	80.3005	118.171	25.593	19.044	10.2837	37.7227	30.6247	24.6044	37.2044
AGTRAP	692.659	-2.50383	0.447306	-5.59757	2.17373e-08	4.84403e-06	166.25	105.793	289.053	1459.68	932.365	801.269	448.146	1345.68	744.967	633.382
ATAD2	448.117	-1.37756	0.24617	-5.59596	2.19405e-08	4.84403e-06	213.27	223.057	273.75	667.182	571.321	612.735	493.413	538.634	511.225	376.581
FAM107B	2516.78	1.64457	0.294247	5.58906	2.28299e-08	4.94155e-06	3855.65	4820.58	5160.44	1040.49	2131.35	1253.75	2064.19	1647.43	1673.1	1520.84
CD244	338.744	-2.44233	0.439903	-5.55196	2.82476e-08	5.99665e-06	25.1893	84.1243	124.973	525.98	355.489	411.347	414.95	353.084	587.772	504.528
IRF2BP2	1687.83	1.97528	0.356666	5.53816	3.05662e-08	6.36642e-06	4268.75	4291.62	2029.32	1068.73	880.787	742.995	1158.84	595.38	1124.97	716.865
TRAF1	881.893	1.3639	0.248812	5.48164	4.21411e-08	8.61473e-06	1867.37	1325.6	1270.98	460.674	672.89	599.024	690.326	631.409	613.744	686.92
KIAA0895L	283.577	-1.9369	0.353794	-5.47466	4.38362e-08	8.68131e-06	124.267	85.3989	97.7678	481.854	269.791	421.63	261.796	305.346	494.822	293.098
SCARNA17	140.362	-2.19248	0.400539	-5.47384	4.40396e-08	8.68131e-06	57.0959	50.9844	51.0093	346.829	213.452	165.396	189.368	108.087	105.252	116.15
KLHL18	248.36	1.85531	0.339176	5.47006	4.4988e-08	8.71269e-06	332.499	461.409	524.545	141.203	149.972	73.6996	198.422	189.152	172.231	240.467
SNX29	179.579	-2.01065	0.36782	-5.46639	4.593e-08	8.74175e-06	57.0959	73.9274	65.4619	230.337	387.229	175.679	218.792	155.826	206.404	225.041
PNMA1	235.626	2.07472	0.380631	5.45073	5.01625e-08	9.38548e-06	587.751	576.124	306.906	89.1342	87.2852	172.251	102.606	138.712	136.691	158.799
LDLRAD4	313.166	2.60265	0.479406	5.4289	5.67018e-08	1.04322e-05	574.317	1230	441.23	175.621	123.786	70.2717	128.257	208.068	103.885	76.2236
N4BP1	1201.95	1.18391	0.21844	5.41984	5.96513e-08	1.07949e-05	1716.23	2231.84	1950.25	807.503	913.321	875.826	875.922	753.907	844.752	1049.89
ZNF433.AS1	209.647	1.62498	0.300454	5.40841	6.35861e-08	1.13214e-05	445.012	318.653	363.016	89.1342	146.004	129.403	164.471	125.201	166.763	148.818
ARRB1	219.398	-1.59316	0.295023	-5.40014	6.65905e-08	1.16681e-05	129.305	112.166	85.8656	401.545	262.649	316.223	225.582	242.295	221.44	196.911
CHST12	577.659	-1.31198	0.243497	-5.38806	7.12213e-08	1.22846e-05	267.007	398.953	276.3	713.956	824.449	801.269	629.215	596.28	565.902	703.254
NINJ1	2204.39	1.9173	0.356623	5.37626	7.6051e-08	1.29158e-05	2661.67	6178.04	4138.55	1292.89	1434.65	708.716	1496.08	1130.41	1760.58	1242.26
HBA1	30.7731	6.19502	1.15923	5.34409	9.08749e-08	1.51995e-05	186.401	99.4197	17.8532	0.882517	3.17401	0	0	0	0	0
CD59	454.215	1.81508	0.340285	5.33402	9.60644e-08	1.58277e-05	754.001	1014.59	891.812	231.219	183.299	341.932	275.376	390.014	177.699	282.209
TTC39C	652.826	1.9041	0.358008	5.31858	1.04578e-07	1.6977e-05	1046.2	1360.01	1577.89	288.583	211.865	564.745	425.513	357.588	293.886	401.989
GCA	143.374	-2.21198	0.419943	-5.26733	1.38422e-07	2.21455e-05	31.9065	58.6321	36.5566	184.446	269.791	135.402	153.909	144.116	263.814	155.169
MT1G	124.878	7.17914	1.36915	5.24352	1.57543e-07	2.48445e-05	265.328	235.803	709.879	0.882517	3.17401	4.28486	24.897	0.900726	0	3.6297
SHF	76.1206	3.62354	0.691464	5.2404	1.60231e-07	2.49126e-05	377.84	169.523	90.9665	11.4727	23.8051	16.2825	39.9861	5.40435	15.036	10.8891
SIK3	360.035	1.4095	0.269434	5.23134	1.68282e-07	2.58008e-05	470.201	576.124	694.576	192.389	253.921	209.958	277.639	277.423	373.167	274.949
IVNS1ABP	598.613	-1.72214	0.330387	-5.2125	1.86308e-07	2.81734e-05	438.295	296.984	304.355	918.7	910.94	1593.97	446.637	291.835	308.922	475.49
SLC6A6	726.771	1.54874	0.298041	5.1964	2.03183e-07	3.031e-05	1131.84	1223.63	1228.47	349.477	497.526	377.925	868.378	636.813	418.275	535.38
PPP2R5C	1561.82	1.18481	0.228444	5.18642	2.14372e-07	3.15528e-05	2868.23	2546.67	2110.08	1092.56	1125.98	1090.07	1229.76	1079.97	1469.43	1005.43
YPEL5	296.73	1.66128	0.321539	5.16665	2.38332e-07	3.46177e-05	486.994	740.549	565.353	197.684	203.93	165.396	118.449	223.38	142.159	123.41
LAYN	654.481	4.9419	0.962506	5.13442	2.83021e-07	4.00548e-05	4151.2	1176.47	629.964	36.1832	87.2852	70.2717	257.269	25.2203	57.4103	53.538
ENSG00000272763	96.4053	-4.9628	0.966209	-5.13636	2.80113e-07	4.00548e-05	3.35858	5.09844	9.3517	434.198	21.4246	116.548	15.8436	36.9297	124.389	196.911
PDGFRB	154.07	-2.78839	0.546904	-5.09851	3.42338e-07	4.72997e-05	47.0201	7.64767	39.9573	284.17	116.645	251.093	150.137	234.189	139.425	270.412
SEPTIN7	495.119	1.4697	0.288408	5.09591	3.47067e-07	4.72997e-05	653.244	1193.04	825.5	347.712	315.814	301.654	362.893	337.772	248.778	364.784
LINC.PINT	212.347	1.75559	0.344383	5.09778	3.43662e-07	4.72997e-05	433.257	391.306	316.257	123.552	99.9813	113.977	141.083	248.6	112.087	143.373
SEPTIN8	305.73	-1.51127	0.296989	-5.08864	3.60632e-07	4.8549e-05	176.325	127.461	123.272	341.534	391.99	477.334	279.903	393.617	313.023	432.841
WHRN	59.8337	3.55609	0.703741	5.05312	4.34651e-07	5.78085e-05	334.179	109.617	64.6117	28.2405	5.55451	9.42669	11.3168	9.00726	16.4029	9.98166
PGM2L1	186.369	2.09356	0.414566	5.05002	4.41773e-07	5.80564e-05	439.974	571.026	183.633	112.08	93.6332	73.6996	116.941	106.286	84.7486	81.6682
PMEPA1	40.2468	4.48227	0.894257	5.01228	5.3788e-07	6.98548e-05	62.1337	147.855	159.829	6.17762	10.3155	0	3.01782	6.30508	6.83456	0
SLC27A3	248.331	-1.7363	0.346598	-5.00954	5.45615e-07	7.00353e-05	100.757	99.4197	136.025	518.037	348.347	258.806	298.01	182.847	270.649	270.412
PTGDR	59.8491	-5.50949	1.10083	-5.00485	5.59046e-07	7.01285e-05	5.03787	3.82383	2.55046	165.031	43.6426	299.083	24.897	2.70218	0	51.7232
FDXR	217.915	-1.69972	0.339605	-5.005	5.58618e-07	7.01285e-05	89.0024	91.772	90.1164	293.878	354.695	231.382	189.368	266.615	366.333	205.985
NMUR1	52.4422	-4.5156	0.902819	-5.00167	5.68357e-07	7.04954e-05	10.0757	1.27461	4.25077	148.263	20.6311	173.965	13.5802	84.6682	25.9713	41.7415
LOC100288175	2315.39	2.35796	0.47386	4.97606	6.48903e-07	7.95916e-05	5667.6	3324.19	4496.47	585.991	1662.39	382.21	2378.8	1174.55	2245.84	1235.91
LRRC20	84.7991	-2.71196	0.545925	-4.96764	6.7771e-07	8.22114e-05	11.755	11.4715	22.9542	128.847	83.3177	98.5518	77.7089	117.995	220.073	75.3162
WIPI1	393.392	-1.41785	0.285901	-4.95923	7.07737e-07	8.49207e-05	225.025	152.953	237.193	544.513	511.809	588.74	356.857	330.566	512.592	473.675
SHMT1	437.955	-1.95609	0.396353	-4.93523	8.00555e-07	9.5025e-05	109.154	184.819	153.028	333.591	664.955	739.567	752.192	447.661	656.118	338.469
SPSB1	86.1549	2.03913	0.4152	4.91119	9.05234e-07	0.000106307	181.363	144.031	175.982	29.123	52.3711	40.2777	46.0217	82.8668	39.6405	69.8716
ENSG00000272888	2469.25	1.05538	0.215075	4.90705	9.24584e-07	0.000107437	3838.86	4461.14	3466.93	1690.9	1788.55	2181.85	1892.93	1721.29	1599.29	2050.78
ENSG00000224032	1036.15	1.5554	0.317834	4.89375	9.89332e-07	0.000113763	1749.82	1936.13	1817.63	659.24	830.003	383.067	1029.08	688.154	606.909	661.512
PPTC7	198.621	2.2185	0.453696	4.88985	1.00914e-06	0.000114844	280.441	388.756	666.521	108.55	86.4917	92.553	118.449	47.7385	58.7772	137.928
VEZF1	323.437	1.19804	0.245356	4.88287	1.04551e-06	0.000117769	628.054	578.673	453.132	213.569	265.823	242.523	230.863	220.678	207.771	193.281
SIPA1	618.272	-1.76447	0.361554	-4.88024	1.05956e-06	0.000118146	359.368	258.746	186.184	1283.18	592.746	847.545	536.417	532.329	866.622	719.587
GSTM4	167.619	-3.10567	0.637017	-4.87532	1.0863e-06	0.000119916	48.6994	7.64767	34.8563	362.714	89.6657	328.22	113.923	210.77	349.93	129.762
C1R	49.5439	-2.42892	0.498788	-4.86965	1.11793e-06	0.000122187	13.4343	12.7461	17.8532	80.309	76.9697	83.1263	30.9326	48.6392	72.4464	58.9826
LRRFIP2	427.944	1.31172	0.269487	4.86746	1.13042e-06	0.00012234	659.961	606.715	746.436	215.334	251.54	344.503	339.505	430.547	380.002	304.894
NMRAL2P	32.2568	4.14842	0.854741	4.85343	1.21347e-06	0.000130053	62.1337	77.7513	93.517	3.53007	9.52202	0	36.2138	14.4116	19.1368	6.35197
SLF1	206.459	-1.50799	0.310903	-4.85035	1.23244e-06	0.000130817	100.757	124.912	118.171	403.31	239.638	337.647	162.208	221.578	155.828	200.541
TUBA1A	2364.78	1.20803	0.249815	4.8357	1.32677e-06	0.000139488	4038.69	4240.63	3205.08	1993.6	1253.73	1723.37	2113.23	1662.74	1563.75	1852.96
C9orf40	857.162	-1.09023	0.225596	-4.83265	1.34726e-06	0.000140305	508.825	540.435	445.481	943.41	1093.45	1142.34	1002.67	1164.64	839.284	891.09
ZEB1	458.208	1.18956	0.246331	4.82911	1.37146e-06	0.000141491	769.115	665.347	767.689	307.116	375.326	282.801	371.946	276.523	405.973	360.247
SH2D3C	1303.4	-1.46401	0.304063	-4.81482	1.47334e-06	0.000149378	777.511	769.865	427.628	1975.07	1977.41	1486.85	1390.46	1156.53	1863.1	1209.6
FAR2	35.4659	-4.57768	0.950792	-4.8146	1.47498e-06	0.000149378	0	6.37306	0.850154	58.2461	26.9791	87.4112	34.7049	27.0218	23.2375	89.835
DUSP7	292.943	-1.44851	0.301483	-4.80461	1.55057e-06	0.000155607	141.06	110.891	157.279	340.651	305.498	473.049	381.754	316.155	282.951	420.137
DIP2B	66.425	1.98722	0.414154	4.79826	1.60047e-06	0.000159167	107.475	103.244	149.627	25.593	25.3921	40.2777	49.794	39.6319	61.5111	61.7048
PDLIM2	657.552	-1.78139	0.371585	-4.79402	1.6347e-06	0.00016112	204.873	263.845	334.961	1130.5	730.815	908.391	856.306	841.278	352.663	951.888
NUP210	1266.02	-1.26996	0.266133	-4.77192	1.8248e-06	0.000178266	678.433	675.544	595.958	1950.36	1211.68	1538.27	1377.63	1311.46	1977.92	1342.99
ENSG00000237773	156.393	2.05092	0.431824	4.74944	2.03977e-06	0.0001958	376.161	220.508	262.698	67.0713	94.4267	45.4195	156.927	159.428	61.5111	119.78
SLC38A1	1024.5	1.42036	0.29901	4.75021	2.03205e-06	0.0001958	1405.57	2040.65	2082.03	530.392	705.423	830.406	719.75	482.789	585.039	862.96
CAV1	27.8223	5.73962	1.20963	4.74493	2.08578e-06	0.000198491	109.154	109.617	44.208	0	3.96751	0.856972	9.05346	0	1.36691	0
HPDL	62.6256	-2.64977	0.559346	-4.73727	2.16622e-06	0.000204383	6.71716	8.92228	19.5536	84.7216	41.2621	105.408	116.186	74.7602	94.317	74.4088
RCCD1	238.229	-1.39498	0.295576	-4.71953	2.36391e-06	0.000221146	107.475	132.56	124.123	304.468	246.779	408.776	261.041	254.005	314.39	228.671
SYNJ2	504.862	2.30919	0.4905	4.70782	2.50375e-06	0.00023226	424.86	957.233	1009.98	170.326	172.983	139.686	282.921	1071.86	278.85	539.917
OAS3	552.387	-2.44165	0.5236	-4.6632	3.11328e-06	0.000286396	206.553	101.969	154.728	495.974	1183.91	832.977	1333.88	290.934	345.829	577.122
NR4A3	23.6498	4.72894	1.01464	4.66072	3.15109e-06	0.000287478	85.6438	16.5699	94.3671	1.76503	5.55451	0	2.26336	12.6102	6.83456	10.8891
PHLDA2	384.083	2.64729	0.569995	4.64442	3.41039e-06	0.000308585	770.794	335.223	710.729	87.3691	92.0462	110.549	262.55	520.619	99.7846	851.164
TPPP	11.3546	7.91284	1.70459	4.64209	3.44906e-06	0.000308714	11.755	73.9274	26.3548	0	0	0	1.50891	0	0	0
SLC26A11	129.865	3.27434	0.705528	4.64097	3.46776e-06	0.000308714	268.686	107.067	262.698	23.8279	7.14152	35.1359	44.5128	255.806	53.3096	240.467
C2orf76	138.766	2.27289	0.492676	4.61336	3.96214e-06	0.000347588	127.626	479.254	242.294	50.3034	81.7307	43.7056	65.6376	84.6682	132.591	79.8533
FOXP1	183.45	1.81445	0.393327	4.61308	3.9674e-06	0.000347588	335.858	395.129	434.429	84.7216	129.341	117.405	136.556	76.5617	43.7412	80.7607
RAPGEF2	125.422	1.69812	0.368561	4.60742	4.07694e-06	0.000353206	151.136	286.788	215.089	67.9538	76.1762	57.4171	82.2356	128.804	77.914	110.706
ADA	984.516	-1.57319	0.341517	-4.60648	4.09551e-06	0.000353206	362.727	588.87	458.233	1333.48	1257.7	1606.82	874.413	914.236	1715.48	733.199
PDIA4	1125.64	-1.16733	0.253502	-4.60482	4.12826e-06	0.00035327	414.785	592.694	501.591	885.164	1399.74	1107.21	1464.4	1457.37	1656.7	1776.74
HEMK1	728.647	-1.43735	0.31272	-4.59627	4.30126e-06	0.000363899	478.598	279.14	356.215	1298.18	673.683	1040.36	888.748	636.813	859.788	774.94
FLVCR2	61.7188	2.90551	0.63226	4.59544	4.31839e-06	0.000363899	157.853	163.15	130.924	13.2377	35.7076	11.1406	27.9148	52.2421	15.036	9.98166
ENSG00000250562	519.415	2.17796	0.475281	4.58246	4.59531e-06	0.000384301	1172.14	364.539	1229.32	150.91	333.271	126.832	664.675	393.617	375.901	382.933
KIRREL2	12.551	-6.69879	1.46292	-4.57904	4.67122e-06	0.000387712	0	0	0	15.8853	42.8491	11.1406	12.0713	9.90798	19.1368	14.5188
GCAT	148.474	-2.21662	0.485497	-4.56566	4.9792e-06	0.000410189	35.2651	26.7668	45.9083	236.514	156.32	112.263	145.61	136.01	384.102	205.985
ITGAE	1051.4	1.71859	0.376909	4.55968	5.12305e-06	0.000418913	1291.37	1571.6	3168.53	630.999	702.249	500.472	527.364	1007.91	561.801	551.714
AGPAT4	166.696	2.21724	0.486997	4.55288	5.29153e-06	0.000420811	181.363	511.119	355.365	82.074	57.9257	85.6972	39.2317	136.91	95.6839	121.595
AHNAK	2229.76	1.91985	0.421356	4.55636	5.20482e-06	0.000420811	3603.76	4269.95	4509.22	1016.66	482.449	1773.93	1120.37	2158.14	2192.53	1170.58
KIF1C.AS1	45.2037	-2.85944	0.62808	-4.55267	5.29687e-06	0.000420811	15.1136	8.92228	13.6025	161.501	57.9257	53.1323	30.1782	26.121	57.4103	28.1301
KDM6B	212.859	2.13574	0.469125	4.5526	5.29873e-06	0.000420811	340.896	475.43	523.695	134.143	134.102	36.8498	106.378	72.058	140.792	164.244
APBB1	180.771	-1.55754	0.342614	-4.54605	5.46632e-06	0.000431019	90.6817	86.6736	70.5628	282.405	177.744	266.518	139.574	226.983	251.512	215.059
SNHG7	833.207	1.06418	0.234543	4.53723	5.6997e-06	0.000446234	1318.24	1405.9	945.372	601.876	626.073	525.324	708.433	700.765	672.521	827.571
MTSS1	142.988	2.29674	0.506583	4.5338	5.7933e-06	0.000450368	592.789	136.383	278	67.9538	59.5127	77.1275	35.4594	68.4551	75.1802	39.0192
ITPRIPL1	315.284	-1.41516	0.312282	-4.53167	5.8518e-06	0.000451734	144.419	112.166	190.435	353.007	398.338	445.626	263.305	390.915	390.937	463.694
RNF157	1995.57	-1.76556	0.389759	-4.52986	5.90221e-06	0.000452462	948.799	444.839	1076.3	3061.45	1640.17	3698.69	2418.78	1521.33	2203.46	2941.87
RRAGC	372.054	1.732	0.383011	4.52206	6.12404e-06	0.00046623	317.386	887.129	812.748	210.039	242.018	155.969	221.055	346.779	262.447	264.968
IFT20	334.23	1.32852	0.29403	4.51833	6.23301e-06	0.000471276	403.03	644.953	607.01	238.279	201.55	220.242	245.198	310.75	187.267	284.024
MTHFD1	1015.63	-1.12443	0.249275	-4.51079	6.45861e-06	0.000485011	428.219	628.383	630.815	1405.85	1040.28	1240.04	1355	1153.83	1254.83	1019.04
EPC1	372.613	1.7376	0.385682	4.50527	6.62885e-06	0.000494432	641.489	593.969	686.925	229.454	180.918	166.253	387.035	400.823	124.389	314.876
ELK3	467.76	1.78323	0.397217	4.48932	7.14495e-06	0.000527046	528.976	973.803	880.76	202.096	326.923	163.682	339.505	653.026	310.289	298.542
ZNF101	220.066	-1.4296	0.31848	-4.48883	7.1616e-06	0.000527046	110.833	118.539	105.419	195.036	303.118	402.777	224.073	259.409	231.008	250.449
HAUS5	220.531	-1.41769	0.316333	-4.48163	7.40761e-06	0.00054154	109.154	119.813	107.119	355.654	228.529	313.652	233.127	234.189	322.591	181.485
ITGB2	6487.38	-1.57793	0.352538	-4.47593	7.60793e-06	0.000552526	1904.31	2934.15	4057.79	12313.8	6515.45	7740.17	5769.32	5559.28	8711.33	9368.24
ERCC6	232.492	2.35395	0.526155	4.47387	7.68174e-06	0.00055424	933.685	415.523	306.056	59.1286	149.178	114.834	159.944	75.6609	49.2088	61.7048
TESC	1247.27	-1.48159	0.331599	-4.46801	7.89491e-06	0.000565664	424.86	536.611	860.356	2267.18	1462.42	1368.58	1258.43	1711.38	1053.89	1529.01
XBP1	2550.97	-1.49159	0.333934	-4.46673	7.94256e-06	0.000565664	1412.28	868.01	1379.8	2142.75	4523.76	3624.99	3816.03	2520.23	3016.78	2205.04
CD109	38.0794	3.42691	0.767807	4.46324	8.07286e-06	0.000571258	169.608	71.3782	51.0093	8.82517	7.93502	10.2837	5.28118	37.8305	9.56839	9.07424
ANKRD28	107.956	1.47496	0.330658	4.46069	8.16978e-06	0.000574434	214.949	189.917	175.982	64.4237	73.7957	70.2717	67.9009	51.3414	90.2162	80.7607
SNX20	706.68	-0.991121	0.222553	-4.45342	8.45125e-06	0.000590464	423.181	405.326	457.383	686.598	918.875	952.096	743.138	774.624	876.191	829.385
GMPPB	345.043	-1.34077	0.301659	-4.44466	8.80319e-06	0.000610944	149.457	137.658	189.584	484.502	370.565	356.5	339.505	480.087	371.8	570.77
POLA2	338.666	-1.2897	0.290251	-4.44339	8.85506e-06	0.000610944	134.343	172.073	199.786	471.264	346.76	425.915	368.928	426.944	516.693	323.95
CENPX	1240.02	-1.18574	0.267819	-4.42738	9.53829e-06	0.000653995	497.07	647.502	761.738	1844.46	1123.6	1376.3	1345.95	1459.18	1731.88	1612.49
GLA	692.304	1.20495	0.272361	4.42409	9.68487e-06	0.000659946	884.986	1040.08	1294.79	420.96	537.201	439.627	527.364	771.021	482.52	524.491
LTB	80704.8	-1.65257	0.374258	-4.41559	1.00733e-05	0.000682207	27673	25920.5	45415.2	131435	106839	73010.6	90133.2	119722	51013.2	135887
KLF10	174.767	2.10355	0.477012	4.40984	1.03445e-05	0.000692076	525.618	319.927	297.554	53.8335	50.7841	161.111	116.186	67.5544	91.5831	63.5197
PYCARD	2704.16	-1.07782	0.244352	-4.41092	1.0293e-05	0.000692076	1534.87	1117.83	1696.06	3290.9	2511.43	3379.9	2948.41	3770.44	3683.83	3107.93
HLA.DOA	188.708	-2.25007	0.511687	-4.39736	1.09575e-05	0.000728675	23.5101	61.1813	38.2569	149.145	180.918	257.949	175.034	160.329	544.031	296.728
PPP1R14B	544.46	1.03722	0.236543	4.38492	1.16027e-05	0.000757882	715.377	820.85	711.579	401.545	301.531	392.493	470.025	473.782	535.83	621.585
SLC35F2	312.116	1.28745	0.293471	4.38697	1.1494e-05	0.000757882	505.466	409.15	442.08	195.919	187.266	172.251	393.825	206.266	334.894	274.042
TGIF1	115.247	2.233	0.509207	4.38525	1.15853e-05	0.000757882	340.896	206.487	221.04	72.3664	29.3596	61.702	36.2138	26.121	92.95	65.3345
RPS6KA1	405.985	-1.0437	0.238253	-4.38062	1.1834e-05	0.000768446	211.591	228.155	220.19	390.955	527.679	442.198	436.829	571.06	513.959	517.232
NDUFAF3	2820.94	-1.09201	0.249369	-4.37908	1.1918e-05	0.000769372	1454.26	1636.6	1302.44	3709.22	2571.74	3082.53	2676.05	4070.38	4055.63	3650.57
CCDC34	623.557	-1.35421	0.309978	-4.36873	1.24969e-05	0.000802051	241.818	332.674	442.93	1084.61	714.945	810.696	715.223	552.145	813.313	527.213
TPST2	728.937	-1.21608	0.278725	-4.363	1.28291e-05	0.000818614	389.595	342.87	341.762	850.746	805.405	837.262	669.956	785.433	1299.93	966.406
IFFO2	227.112	1.7885	0.410449	4.35742	1.31603e-05	0.00083492	265.328	528.964	539.848	88.2517	147.591	150.827	106.378	93.6755	213.238	137.021
HLA.DQA1	2541.9	-2.29704	0.527424	-4.35521	1.32941e-05	0.000838594	209.911	745.648	740.484	3568.01	2004.39	2772.31	1400.27	2480.6	6617.22	4880.13
RPS27A	4838.32	2.45146	0.565375	4.33599	1.45108e-05	0.000910143	2173	12492.5	18565.7	3163.82	1367.2	1545.12	1904.24	3769.54	1555.55	1846.61
STOM	401.091	-2.11128	0.487251	-4.33303	1.4707e-05	0.000916491	107.475	42.0622	213.389	283.288	710.184	583.598	458.709	422.44	567.269	622.493
PPP1R14B.AS1	30.267	4.22465	0.975225	4.33197	1.47781e-05	0.000916491	89.0024	48.4352	75.6637	0	9.52202	1.71394	15.0891	38.7312	2.73382	21.7782
TBC1D10C	1445.4	-1.24809	0.288268	-4.32962	1.49366e-05	0.000921148	874.91	907.523	590.857	2399.56	1354.51	1877.63	1331.61	1532.13	1930.08	1655.14
KLF7	118.976	2.90433	0.671435	4.32555	1.52154e-05	0.000927972	305.631	423.171	125.823	66.1887	21.4246	26.5661	33.196	24.3196	132.591	30.8524
PIM3	1719.66	1.29841	0.300114	4.32637	1.51586e-05	0.000927972	2419.86	3524.3	1969.81	1302.59	895.864	1018.94	1308.22	1183.55	1619.79	1953.68
FANCL	124.272	-1.68241	0.38963	-4.31797	1.57472e-05	0.00095513	40.303	56.0829	56.9603	197.684	173.777	124.261	218.037	130.605	107.986	137.021
LTA	2255.09	-1.92886	0.447447	-4.31082	1.62652e-05	0.000981155	952.157	463.958	1196.17	3957.2	3347.79	2644.62	1932.16	1425.85	1837.13	4793.92
CMC1	841.435	-1.21075	0.281213	-4.30545	1.66646e-05	0.000995815	416.464	294.435	475.236	898.402	1179.14	670.152	1028.32	1188.06	1101.73	1162.41
SAT1	1573.53	1.12681	0.261881	4.30275	1.6869e-05	0.000995815	1989.96	2127.33	2570.87	983.123	1226.75	853.544	1777.5	1382.61	1111.3	1712.31
SIT1	2502.76	-1.47782	0.343393	-4.30359	1.68056e-05	0.000995815	1981.56	754.57	991.28	3680.09	2838.36	3852.95	2085.31	3054.36	2955.26	2833.88
TM7SF2	321.118	-1.47039	0.341684	-4.30336	1.68229e-05	0.000995815	179.684	131.285	181.083	521.567	474.514	367.641	228.6	318.857	511.225	296.728
KCNN1	12.4446	7.03582	1.63684	4.29842	1.72023e-05	0.00101009	40.303	71.3782	7.65139	0.882517	0	0	1.50891	0	0	2.72227
PINK1	164.387	1.41832	0.330577	4.29044	1.78319e-05	0.00103702	372.802	211.585	213.389	112.962	94.4267	89.9821	147.873	111.69	142.159	147.003
IRAG2	301.424	1.32143	0.30801	4.29023	1.78489e-05	0.00103702	569.279	690.839	550.9	212.686	299.944	211.672	164.471	119.797	109.353	85.2978
ZNF487	64.0529	2.23604	0.521383	4.28868	1.79735e-05	0.00103879	47.0201	168.249	148.777	28.2405	24.5986	24.8522	50.5485	38.7312	39.6405	69.8716
SPNS3	382.004	-1.31982	0.308591	-4.27692	1.895e-05	0.00108953	147.778	205.212	260.997	627.469	494.352	419.059	339.505	473.782	493.455	358.432
HLA.DMB	541.3	-2.22302	0.520806	-4.26841	1.96871e-05	0.00112023	60.4544	182.269	226.991	995.479	380.087	827.835	321.398	489.995	1018.35	910.146
STYK1	114.306	-2.92055	0.684103	-4.26916	1.9621e-05	0.00112023	10.0757	10.1969	53.5597	194.154	120.612	259.663	60.3564	113.491	255.613	65.3345
SLC25A11	521.199	-1.1138	0.262671	-4.24028	2.23241e-05	0.00126377	285.479	244.725	281.401	539.218	709.391	507.328	551.507	662.033	836.55	594.363
MYADM	535.196	2.36365	0.557783	4.23758	2.25942e-05	0.00127254	429.898	1808.67	1571.09	267.403	103.949	369.355	122.976	162.131	146.26	370.229
ETS2	438.559	1.85376	0.437871	4.23357	2.30008e-05	0.00128886	757.36	590.145	1235.27	168.561	371.359	174.822	417.968	216.174	157.195	296.728
TET3	108.798	1.5664	0.371126	4.22067	2.43581e-05	0.00135802	204.873	221.782	195.536	50.3034	72.2087	87.4112	71.6732	39.6319	65.6118	78.9459
RHBDD2	308.194	1.32487	0.314065	4.21844	2.45996e-05	0.0013646	550.807	551.907	482.888	202.096	221.387	209.101	158.436	295.438	150.36	259.523
AHR	567.371	1.79284	0.425172	4.21673	2.47867e-05	0.0013681	1049.56	716.331	1460.57	183.563	390.403	357.357	609.6	323.36	203.67	379.303
FXN	212.28	-1.52748	0.362614	-4.21242	2.52647e-05	0.00138755	41.9822	107.067	96.0674	238.279	254.714	221.099	230.863	337.772	247.411	347.543
RARA	168.564	1.70322	0.404449	4.2112	2.54019e-05	0.00138818	164.57	316.104	388.521	100.607	61.0997	106.265	110.15	156.726	176.332	105.261
NLRP2	123.179	-2.29991	0.547202	-4.20304	2.63348e-05	0.00143207	41.9822	12.7461	37.4068	230.337	98.3943	124.261	233.881	216.174	161.296	75.3162
RFX3	44.5327	1.87525	0.446546	4.19947	2.67543e-05	0.00144775	82.2852	93.0466	85.0154	29.123	22.2181	19.7104	25.6515	39.6319	23.2375	25.4079
IGFLR1	883.576	1.85729	0.442612	4.1962	2.71435e-05	0.00146164	895.061	2937.98	1166.41	510.095	557.832	311.938	882.712	454.866	431.944	686.92
RPS24	2496	1.74018	0.414845	4.19478	2.73138e-05	0.00146367	4300.66	4337.5	6337.9	1778.27	666.542	2038.74	940.805	2044.65	967.774	1547.16
SLA2	2263.16	-1.05465	0.25186	-4.18745	2.82101e-05	0.0015044	1106.65	1283.53	1559.18	2919.36	2916.91	2373.81	3258.49	2853.5	2143.32	2216.84
CFLAR	2327.05	1.04933	0.250826	4.18352	2.87033e-05	0.00152334	3754.89	3278.3	3447.38	1685.61	2126.59	1251.18	1733.74	1665.44	2226.7	2100.69
CORO1A	5642.46	-0.816752	0.195434	-4.17918	2.92567e-05	0.00154529	3326.67	3734.61	3951.52	6727.42	6073.46	6602.11	6648.26	5462	6544.78	7353.76
NCAPG	131.877	-1.37126	0.329153	-4.16604	3.09934e-05	0.00162922	53.7373	84.1243	79.9145	230.337	161.081	176.536	122.976	154.024	140.792	115.243
ZC3H12D	301.452	2.05976	0.495034	4.16084	3.1708e-05	0.00165888	557.524	996.746	306.906	79.4265	250.747	115.691	218.792	102.683	190.001	196.004
IFNAR1	433.009	1.04008	0.250469	4.15253	3.28815e-05	0.00171216	525.618	852.715	632.515	300.938	336.445	341.075	353.839	350.382	322.591	313.969
PBDC1	575.314	0.928148	0.223595	4.15101	3.31006e-05	0.00171548	760.718	882.031	793.194	415.665	484.83	379.639	531.891	471.079	449.714	584.381
ECHDC2	648.082	-1.23522	0.298066	-4.14413	3.41102e-05	0.00175954	413.105	373.461	379.169	1162.27	913.321	667.581	427.776	712.474	690.291	741.365
SH3BP2	351.349	-1.26054	0.304572	-4.13874	3.49222e-05	0.00179305	169.608	166.974	197.236	579.813	333.271	368.498	386.281	345.879	530.362	435.563
FOXK1	310.168	1.15011	0.278381	4.13141	3.6055e-05	0.00183415	404.709	536.611	385.97	210.039	196.789	191.105	381.754	281.026	232.375	281.301
WHAMM	317.636	1.41096	0.341513	4.1315	3.60402e-05	0.00183415	416.464	845.067	411.475	184.446	238.844	205.673	274.622	182.847	206.404	210.522
TSEN54	508.486	-1.01302	0.245267	-4.1303	3.62286e-05	0.00183453	324.103	356.891	298.404	698.953	619.725	656.441	478.324	439.554	677.989	534.473
HLA.DRA	4016.82	-1.89574	0.459104	-4.12921	3.64008e-05	0.00183484	570.959	1051.55	1556.63	5275.68	2470.17	4093.76	2681.33	5538.56	10041.3	6888.25
B4GALNT3	33.4715	-3.50231	0.850136	-4.1197	3.79365e-05	0.00190355	18.4722	0	5.95108	86.4866	136.482	41.9916	15.8436	9.00726	15.036	5.44454
PTPRN2	639.542	-1.65101	0.400905	-4.11821	3.8182e-05	0.0019072	136.022	239.627	382.569	631.882	935.539	824.407	930.997	1157.43	639.715	517.232
ATP6V0E2.AS1	47.0534	-2.48242	0.603237	-4.11517	3.86894e-05	0.00192384	11.755	7.64767	13.6025	86.4866	73.7957	25.7092	72.4277	58.5472	77.914	42.6489
CD40	35.6441	-2.56209	0.623733	-4.10768	3.99658e-05	0.0019784	3.35858	20.3938	7.65139	60.0111	67.4477	59.9881	33.196	22.5181	49.2088	32.6673
PIMREG	304.11	-1.57369	0.383924	-4.09895	4.15025e-05	0.00204529	119.23	149.13	132.624	262.99	297.563	634.159	311.59	392.716	474.319	266.783
NPRL2	746.389	-0.942158	0.230216	-4.0925	4.26753e-05	0.00207167	539.052	424.446	418.276	1035.19	757.001	857.829	851.025	764.716	892.594	923.758
HIPK2	595.293	1.56725	0.382874	4.0934	4.25102e-05	0.00207167	933.685	545.534	1200.42	219.747	298.357	386.494	341.014	559.351	780.507	687.827
SURF2	242.633	1.02169	0.249505	4.09488	4.22396e-05	0.00207167	357.689	317.378	387.67	186.211	170.603	167.11	238.408	208.068	173.598	219.597
BMERB1	47.3765	-3.1372	0.766689	-4.09188	4.27883e-05	0.00207167	10.0757	5.09844	2.55046	46.7734	80.1437	19.7104	34.7049	100.881	120.288	53.538
CASTOR2	69.376	1.76358	0.431166	4.09025	4.30909e-05	0.00207721	139.381	128.736	105.419	36.1832	33.3271	40.2777	26.4059	59.4479	62.878	61.7048
RIPOR2	938.581	1.37891	0.33734	4.08762	4.3583e-05	0.00208274	2446.73	1139.5	1196.17	581.578	563.386	692.434	933.261	649.423	548.132	635.197
POP5	784.965	-1.11865	0.273613	-4.08843	4.34303e-05	0.00208274	256.931	432.093	448.031	843.686	922.049	711.287	1090.19	1193.46	872.09	1079.83
SP140	641.945	-1.47785	0.361868	-4.08396	4.42745e-05	0.00209762	248.535	282.964	303.505	987.536	430.872	910.104	509.257	1036.74	943.17	766.773
ANXA1	2170.84	4.06281	0.994655	4.08464	4.4145e-05	0.00209762	1291.37	8616.37	8022.91	820.74	102.362	149.97	313.853	618.798	393.671	1378.38
LINC00649	173.564	-1.73263	0.424996	-4.07682	4.5655e-05	0.00215378	62.1337	93.0466	68.0124	287.7	173.777	281.087	93.5524	272.92	228.274	175.133
VAMP1	479.097	1.59193	0.391147	4.0699	4.70333e-05	0.00220937	1235.96	941.938	452.282	240.044	315.02	316.223	321.398	225.181	477.052	265.875
GALK1	244.897	-1.51145	0.372376	-4.05893	4.92986e-05	0.00230596	130.985	73.9274	131.774	409.488	269.791	281.087	198.422	266.615	421.009	265.875
ANXA6	1973.83	-0.962828	0.237436	-4.05511	5.01099e-05	0.00233402	1393.81	1252.94	924.118	2571.65	2035.33	2345.53	2310.14	1929.35	2367.49	2607.94
TNF	2006.73	-3.29536	0.812889	-4.05389	5.03719e-05	0.00233637	414.785	65.0052	428.478	4017.22	1068.05	3832.38	1190.53	4490.12	2904.69	1656.05
CARD19	1969.14	1.48713	0.367288	4.04895	5.14469e-05	0.00237624	2094.07	2837.28	3510.29	1254.94	883.168	874.112	1261.45	2830.98	2796.7	1348.43
KLHDC7B	100.792	-2.03163	0.501957	-4.04742	5.17858e-05	0.00238193	50.3787	33.1399	35.7065	120.905	237.257	125.975	170.507	96.3776	47.8419	89.835
MIR155HG	301.237	2.29524	0.567422	4.04503	5.23171e-05	0.00239638	460.125	333.948	765.989	95.3118	174.57	47.9904	172.016	128.804	250.145	583.474
RAB3GAP1	213.713	1.72636	0.427178	4.0413	5.31563e-05	0.00242476	347.613	540.435	371.517	103.254	188.06	89.1251	107.887	161.23	165.396	62.6122
RDH10	311.687	1.66111	0.411449	4.03722	5.40879e-05	0.0024571	586.072	271.492	654.619	157.088	162.668	158.54	148.628	322.46	248.778	406.526
TRPM2	83.5839	-2.21637	0.550232	-4.02806	5.62391e-05	0.00254436	13.4343	24.2176	49.309	241.81	93.6332	78.8414	85.2534	78.3631	90.2162	80.7607
SLC38A10	687.85	-1.11715	0.27769	-4.02301	5.74597e-05	0.00258897	409.747	397.679	315.407	1089.91	696.695	645.3	722.013	895.321	757.269	949.165
PHGDH	1438.2	-1.4201	0.353482	-4.01747	5.88258e-05	0.00263975	497.07	910.072	867.158	2651.08	2247.2	1193.76	1908.02	1292.54	1663.53	1151.52
CSRNP1	1077.78	1.92114	0.478457	4.01527	5.93769e-05	0.00265369	2626.41	1356.19	2278.41	979.593	372.946	300.797	526.609	1034.93	366.333	935.554
PRANCR	207.433	1.28939	0.322644	3.99632	6.43346e-05	0.00286367	248.535	410.425	322.209	148.263	162.668	90.8391	162.208	195.457	166.763	166.966
SLFN11	374.525	-1.18656	0.297121	-3.99353	6.50966e-05	0.00288595	243.497	187.368	217.64	332.709	601.475	539.892	412.687	323.36	445.613	441.008
KIF9	155.104	2.24148	0.561897	3.98912	6.63184e-05	0.00292835	57.0959	432.093	454.833	75.0139	75.3827	49.7044	89.7801	116.194	95.6839	105.261
GALNT2	187.08	1.81172	0.454671	3.98467	6.7573e-05	0.00294837	339.217	430.819	218.49	96.1943	96.8073	88.2681	113.168	272.019	72.4464	143.373
SPATS2L	460.15	-1.44129	0.361631	-3.98553	6.73306e-05	0.00294837	122.588	110.891	189.584	460.674	378.5	315.366	543.962	969.181	512.592	998.166
ADGRE5	6666.75	1.54469	0.387632	3.98494	6.74979e-05	0.00294837	8391.41	15262.2	13845.6	5365.7	2575.71	4913.02	2304.11	3337.19	4803.33	5869.22
PYHIN1	379.594	-1.87446	0.470903	-3.98057	6.87507e-05	0.00298795	156.174	168.249	85.8656	486.267	261.856	751.565	228.6	716.077	389.57	551.714
RPGR	47.5042	2.03639	0.512039	3.97702	6.9785e-05	0.003021	47.0201	123.637	115.621	21.1804	31.7401	17.1394	33.9505	27.0218	25.9713	31.7598
TBC1D5	371.656	-1.18664	0.298992	-3.96879	7.22392e-05	0.00311503	191.439	195.016	205.737	558.633	313.433	477.334	342.523	548.542	445.613	438.286
TRAT1	362.787	1.82765	0.46099	3.96463	7.35111e-05	0.00315665	260.29	571.026	969.176	247.987	130.928	129.403	251.988	334.169	252.879	480.027
PLAAT3	402.945	-1.8301	0.461706	-3.96377	7.37762e-05	0.00315665	119.23	234.528	152.178	850.746	616.551	333.362	214.265	312.552	656.118	539.917
AZIN2	57.7433	-2.12623	0.53685	-3.96056	7.47727e-05	0.00318693	33.5858	15.2953	14.4526	102.372	50.7841	116.548	46.0217	84.6682	65.6118	48.0935
TOGARAM2	150.657	-2.1461	0.542176	-3.95831	7.54815e-05	0.00320477	28.5479	54.8083	69.7127	409.488	88.0787	186.82	116.186	128.804	192.735	231.393
SKIL	66.1941	1.84829	0.467719	3.95172	7.75902e-05	0.00328168	97.3988	133.834	180.233	30.0056	57.9257	26.5661	42.2495	38.7312	23.2375	31.7598
ATP2B1	131.982	1.77385	0.449338	3.9477	7.89049e-05	0.00332455	152.815	350.518	323.059	65.3062	47.6101	129.403	53.5663	74.7602	65.6118	57.1677
SAPCD2	345.444	-1.60539	0.407126	-3.94323	8.03898e-05	0.00337423	157.853	98.1451	141.976	408.605	178.538	623.019	415.705	423.341	539.93	467.323
TNFRSF18	987.812	1.27095	0.323273	3.93151	8.44136e-05	0.00351176	1785.09	1390.6	1651.85	853.393	790.328	356.5	788.405	671.041	691.658	899.257
RNU5F.1	12.6019	-6.89005	1.75265	-3.93121	8.45194e-05	0.00351176	0	0	0	60.8936	7.93502	11.1406	9.05346	27.9225	0	9.07424
EMP3	2831.82	1.29831	0.330281	3.93092	8.46207e-05	0.00351176	3949.69	3848.05	3654.81	1705.02	1283.09	1668.52	2098.89	4500.03	1917.78	3692.31
CHAF1A	477.157	-1.01769	0.259487	-3.92195	8.78359e-05	0.00363154	223.346	282.964	338.361	616.879	481.656	618.734	503.221	483.69	635.614	587.103
CCK	13.119	7.898	2.0144	3.92078	8.82642e-05	0.00363563	16.7929	91.772	2.55046	0	0	0	17.3525	0	0	2.72227
DGLUCY	554.939	-1.39406	0.355672	-3.91951	8.8729e-05	0.00364119	480.277	247.275	189.584	888.694	579.257	931.529	516.802	555.748	662.953	497.268
ZNF620	36.7787	-2.25518	0.575593	-3.918	8.92864e-05	0.00365049	11.755	14.0207	11.9022	37.0657	69.8282	72.8426	50.5485	20.7167	38.2735	40.8341
B9D2	250.264	1.48555	0.379611	3.91334	9.10289e-05	0.003708	265.328	425.72	544.099	209.156	117.438	115.691	193.895	236.891	142.159	252.264
ID3	129.757	1.96608	0.502663	3.91132	9.17924e-05	0.00372378	283.8	435.917	187.034	113.845	76.9697	41.1347	58.093	22.5181	51.9427	26.3153
CASP8	763.905	1.49962	0.383569	3.90965	9.24282e-05	0.00372378	1887.52	1509.14	629.964	351.242	556.245	515.04	731.821	517.016	442.88	498.176
CYTH1	1634.85	0.972104	0.248601	3.9103	9.21823e-05	0.00372378	2386.27	2651.19	1923.9	937.233	1156.93	1453.42	1205.62	1555.55	1496.77	1581.64
MTND4P12	43.0504	4.61151	1.17982	3.90865	9.2812e-05	0.00372564	1.67929	138.933	255.896	11.4727	3.96751	0.856972	4.52673	3.6029	9.56839	0
TNFAIP3	2101.77	1.75246	0.449381	3.89973	9.63009e-05	0.00385169	3966.48	5631.23	2648.23	1442.91	1661.59	529.609	1410.08	644.92	1843.96	1238.63
MAP2K6	44.3337	-2.75604	0.707703	-3.89435	9.84636e-05	0.00392397	15.1136	11.4715	4.25077	36.1832	29.3596	135.402	58.8475	57.6464	56.0434	39.0192
SV2A	246.011	-1.2618	0.324131	-3.89286	9.90691e-05	0.0039339	181.363	100.694	153.028	287.7	408.654	344.503	215.774	212.571	328.059	227.763
VOPP1	127.962	1.27179	0.326884	3.89065	9.99779e-05	0.00395576	216.628	238.352	185.334	77.6615	80.9372	106.265	74.691	79.2639	102.518	117.965
MRPL15	835.275	0.780515	0.200935	3.88442	0.000102576	0.00404407	1000.86	1154.8	1068.64	627.469	557.038	693.291	758.982	880.91	772.306	838.46
ATP6V0E2	462.481	-1.01426	0.261349	-3.88087	0.000104083	0.00407569	298.914	217.959	243.144	506.564	568.147	456.766	556.788	725.084	582.305	469.138
PFKFB3	622.84	1.58654	0.40882	3.88079	0.000104117	0.00407569	1843.86	1006.94	858.656	237.397	514.983	481.618	420.986	199.06	263.814	401.081
MRPL17	1244.74	-0.938128	0.242001	-3.87655	0.000105948	0.00413274	685.15	646.228	897.763	1713.85	1299.76	1263.18	1296.91	1388.02	1573.32	1683.27
PCED1B.AS1	2070.64	1.06097	0.273763	3.8755	0.000106404	0.00413589	2562.6	3482.24	3871.6	1404.97	1590.97	1758.51	1640.18	1528.53	1026.55	1840.26
ACSL6	204.679	-2.28083	0.589403	-3.86973	0.000108955	0.0042202	33.5858	89.2228	74.8136	132.377	336.445	496.187	467.762	148.62	127.123	140.651
ZFAND5	530.613	0.994406	0.257351	3.86401	0.000111542	0.00430528	782.549	850.166	729.432	489.797	331.684	364.213	397.598	517.016	482.52	361.155
SERPINE1	30.8176	3.59517	0.930785	3.86251	0.000112227	0.00431663	50.3787	107.067	106.269	0	18.2505	3.42789	6.03564	6.30508	1.36691	9.07424
MT1E	1389.14	2.25541	0.584867	3.85628	0.000115126	0.00441275	1131.84	2869.15	5620.37	931.055	744.305	340.218	531.891	180.145	479.786	1062.59
BMP2K	145.33	1.38868	0.360396	3.85322	0.000116574	0.00445282	218.308	277.865	157.279	58.2461	115.058	75.4136	152.4	142.315	123.022	133.391
TUBA4A	4119.02	-1.59038	0.412941	-3.85135	0.000117467	0.00447143	1889.2	831.046	1533.68	5975.52	2201.97	4630.22	3408.63	7439.09	7036.87	6243.98
SLC4A4	14.1356	-6.5015	1.69088	-3.84504	0.000120535	0.00456633	0	0	0.850154	43.2433	0.793502	74.5566	3.77227	2.70218	2.73382	12.7039
WIPI2	1049.61	0.834663	0.21712	3.84424	0.000120927	0.00456633	1476.1	1693.96	1316.89	795.147	835.558	884.395	754.455	1006.11	937.702	795.811
RPL21	1276.98	1.14696	0.298401	3.84368	0.000121201	0.00456633	2157.89	1654.45	2283.51	872.809	705.423	1174.91	793.687	1370.9	829.716	926.48
PBK	255.43	-1.32996	0.3464	-3.83937	0.000123348	0.00463143	70.5302	182.269	159.829	309.763	315.814	419.059	285.184	267.515	293.886	250.449
DUSP14	368.048	1.26954	0.331267	3.83237	0.000126915	0.00474921	500.428	521.316	722.631	215.334	246.779	262.233	282.166	461.171	259.713	208.707
PVT1	352.238	1.41728	0.370562	3.82469	0.000130937	0.00487776	382.878	690.839	459.083	232.102	224.561	117.405	409.669	443.157	235.109	327.58
BRD1	421.015	0.986176	0.257882	3.82413	0.000131234	0.00487776	597.827	596.518	650.368	282.405	248.366	401.063	398.352	376.503	313.023	345.729
JOSD1	722.445	1.47582	0.386057	3.82281	0.000131937	0.00488744	1805.24	827.223	1159.61	375.07	326.129	661.583	315.362	653.026	549.499	551.714
FKBP11	764.855	-1.36401	0.357137	-3.81928	0.000133841	0.00494136	208.232	412.974	545.799	1141.09	831.59	1041.22	827.637	626.004	851.586	1162.41
REG4	277.105	1.88689	0.49534	3.80928	0.000139371	0.00511839	673.395	355.617	231.242	120.905	131.721	87.4112	382.509	404.426	102.518	281.301
TMEM104	134.261	-1.19491	0.313711	-3.80894	0.000139563	0.00511839	43.6615	71.3782	76.5139	146.498	152.352	145.685	170.507	189.152	159.929	186.929
POGLUT3	140.064	-1.53768	0.403985	-3.80627	0.000141081	0.00515694	72.2095	70.1036	75.6637	139.438	200.756	293.084	205.966	132.407	114.821	96.1869
FAHD2B	116.273	-2.26407	0.594966	-3.80538	0.000141588	0.00515837	62.1337	40.7876	5.10093	236.514	154.733	115.691	135.802	140.513	138.058	133.391
ATP2A1.AS1	136.945	-1.5631	0.410868	-3.80438	0.000142162	0.00516225	53.7373	56.0829	83.3151	247.987	161.874	165.396	103.36	183.748	210.505	103.446
IDS	231.603	1.63232	0.429199	3.80317	0.000142857	0.00517047	334.179	511.119	578.955	229.454	171.396	59.1311	113.168	107.186	110.72	100.724
HLA.DPB1	3570.66	-1.97104	0.519678	-3.79281	0.000148954	0.00533866	606.224	901.15	1320.29	4767.35	2425.74	3899.22	2341.07	2813.87	12019.3	4612.44
ADCY1	83.0439	-3.62701	0.956125	-3.79345	0.00014857	0.00533866	18.4722	1.27461	1.70031	40.5958	188.853	18.8534	28.6693	188.252	180.432	163.336
EAPP	535.411	1.39152	0.366855	3.7931	0.000148778	0.00533866	466.843	1277.16	931.769	311.528	435.633	273.374	436.829	474.682	306.188	440.101
CDK2AP2	2752	-0.952861	0.251392	-3.79033	0.000150446	0.00537466	1430.75	1558.85	1759.82	3493.88	2921.67	2781.73	3195.12	3653.34	2456.34	4268.52
COG3	390.703	1.32763	0.350552	3.78725	0.000152325	0.00542423	508.825	667.896	706.478	279.758	248.366	222.813	362.138	435.951	159.929	314.876
RASGRF2	48.8826	2.03294	0.53771	3.78073	0.000156367	0.00555026	141.06	112.166	55.26	30.8881	27.7726	16.2825	16.598	29.7239	21.8706	37.2044
IDH2	1548.17	-1.37534	0.364498	-3.77323	0.000161146	0.00570159	730.491	949.585	979.378	2383.68	1701.27	2817.72	2104.17	1204.27	760.003	1851.14
SETD7	69.009	-2.4468	0.649239	-3.76873	0.000164083	0.00578692	33.5858	8.92228	11.9022	115.61	52.3711	120.833	58.093	69.3559	172.231	47.186
SLAMF6	393.303	-1.23009	0.326598	-3.76636	0.000165643	0.00581104	261.969	280.414	151.327	380.365	657.02	583.598	339.505	487.293	384.102	407.433
CARMIL3	45.235	2.80541	0.744911	3.7661	0.000165819	0.00581104	161.212	40.7876	152.178	27.358	7.14152	16.2825	8.299	2.70218	21.8706	14.5188
CACUL1	202.576	1.23917	0.329137	3.76491	0.000166612	0.00581559	282.121	331.399	342.612	93.5468	141.243	170.537	178.051	115.293	172.231	198.726
PLEKHF1	393.672	-1.2107	0.321625	-3.76432	0.000167003	0.00581559	248.535	201.389	278	589.521	338.825	758.42	341.014	416.135	410.074	354.803
ARHGEF7	245.875	0.992456	0.26498	3.7454	0.000180107	0.00625221	455.088	373.461	326.459	180.033	184.886	214.243	161.453	216.174	181.799	165.151
MAPKAPK3	1571.31	-1.10761	0.295795	-3.74454	0.000180726	0.00625403	817.814	746.922	1094.15	2293.66	1263.26	2177.57	1593.41	1518.62	2132.38	2075.28
LRRFIP1	6802.85	0.971836	0.259698	3.74218	0.000182434	0.0062934	7167.21	10820.2	12627.3	4449.65	4867.34	6294.46	5318.15	4871.12	5854.49	5758.51
CARHSP1	1815.03	-1.04559	0.279492	-3.74105	0.000183256	0.00630205	901.779	1163.72	1254.83	3200	1759.19	1899.91	1756.37	2106.8	2193.89	1913.76
SLC25A45	199.536	-1.60294	0.428863	-3.73765	0.000185746	0.00634815	97.3988	156.777	73.9634	471.264	192.821	330.791	120.713	149.52	243.31	158.799
ATP6V0D1.DT	137.033	-1.41932	0.379691	-3.7381	0.000185419	0.00634815	94.0402	54.8083	82.465	141.203	230.909	245.094	120.713	149.52	159.929	91.6498
CPPED1	190.92	-1.7054	0.456502	-3.7358	0.000187121	0.00637539	99.0781	45.886	62.9114	280.64	108.71	284.515	152.4	265.714	325.325	284.024
FAM102B	69.5613	1.73847	0.465663	3.73333	0.000188961	0.00639859	110.833	170.798	137.725	36.1832	23.8051	65.9869	36.9683	32.4261	30.0721	50.8157
MYC	941.168	1.62125	0.434259	3.73337	0.000188937	0.00639859	1759.9	1105.09	1906.9	334.474	441.187	775.56	1362.55	420.639	660.219	645.178
FGR	50.7467	-6.94944	1.86209	-3.73206	0.000189921	0.00641143	0	0	2.55046	232.102	3.96751	124.261	3.77227	4.50363	46.475	89.835
ATXN3	274.47	0.985881	0.264287	3.73035	0.000191216	0.00643546	431.577	460.135	333.261	204.744	207.898	204.816	282.166	196.358	210.505	213.245
TNFAIP8L2	519.261	-1.26895	0.340714	-3.7244	0.000195782	0.00656911	337.537	246	273.75	646.885	664.955	751.565	388.544	820.561	373.167	689.642
TBL1X	229.4	1.27598	0.34284	3.72178	0.000197821	0.0066174	342.575	388.756	388.521	172.091	125.373	165.396	113.168	189.152	147.627	261.338
MAMDC4	78.6138	-1.99213	0.535697	-3.71876	0.000200202	0.00667682	33.5858	29.3161	32.3059	202.096	84.9047	91.696	76.9544	43.2348	136.691	55.3529
SPIDR	314.82	-1.27677	0.343402	-3.71799	0.000200815	0.00667711	246.856	150.404	109.67	431.551	353.902	433.628	289.711	330.566	477.052	324.858
CTLA4	178.564	1.72973	0.465438	3.71634	0.000202128	0.00670056	288.838	263.845	372.368	78.544	130.134	70.2717	80.7267	90.0726	269.282	141.558
COL5A2	10.9771	-6.96006	1.87378	-3.71444	0.000203651	0.00672181	0	0	0	45.0083	6.34802	32.5649	2.26336	0.900726	0	22.6856
KPNA1	126.11	1.37666	0.370714	3.71352	0.000204392	0.00672181	302.272	243.451	180.233	107.667	88.8722	82.2693	69.4098	81.966	36.9066	68.0568
PSMB9	3267.26	-0.911595	0.245496	-3.71327	0.000204595	0.00672181	1733.03	1464.53	2265.66	3718.92	3365.24	3198.22	4224.95	3961.39	3515.7	5224.95
CYB5RL	83.474	-1.66673	0.449108	-3.7112	0.000206281	0.00675707	35.2651	28.0414	39.1071	153.558	77.7632	95.1239	116.186	102.683	127.123	59.89
PLP2	3576.29	1.22691	0.330695	3.7101	0.000207181	0.00676648	2812.81	4297.99	6404.21	2305.13	1723.49	1747.37	3266.04	5669.17	3459.66	4077.06
HCLS1	3595.32	-0.777818	0.209793	-3.70755	0.000209272	0.00681462	2838	2159.19	2215.5	4019.86	3802.46	4538.52	4322.27	4543.26	3600.45	3913.72
WDR48	228.644	1.23428	0.333429	3.70177	0.000214097	0.00695122	349.292	463.958	295.004	133.26	198.376	138.829	245.952	155.826	140.792	165.151
DCPS	1082.16	-1.01791	0.275099	-3.70017	0.000215456	0.00697484	525.618	672.995	650.368	1686.49	1006.16	1054.93	1116.59	1185.35	1361.44	1561.68
LRRC45	216.819	-1.76432	0.477765	-3.69287	0.000221734	0.00715708	89.0024	58.6321	111.37	425.373	168.222	288.8	114.677	268.416	400.505	243.19
ANXA2	5096.19	1.23764	0.33528	3.69135	0.000223065	0.00717905	5798.59	5107.37	9562.54	2674.03	2820.11	3187.08	5560.33	8005.65	3440.52	4805.72
CD200R1	65.2137	-2.46556	0.668075	-3.69054	0.000223782	0.00718118	31.9065	11.4715	11.9022	34.4181	174.57	89.1251	97.3247	82.8668	31.439	87.1127
PBXIP1	993.501	1.32437	0.359152	3.6875	0.000226466	0.00724625	942.082	2463.82	2016.57	685.715	948.235	532.18	506.239	551.244	735.399	553.529
AGAP2	162.782	-1.05692	0.286713	-3.68632	0.000227524	0.00725908	94.0402	115.99	90.1164	236.514	215.833	171.394	167.489	192.755	161.296	182.392
DHX58	262.653	-1.4274	0.387443	-3.68415	0.000229465	0.00729989	213.27	65.0052	126.673	403.31	373.739	305.939	315.362	237.792	251.512	333.932
SMAD3	1226.09	1.07805	0.292703	3.68307	0.000230444	0.00730996	2440.01	1428.84	1604.24	676.008	862.537	1052.36	1292.38	861.994	939.069	1103.43
CEP250	452.679	-0.899438	0.244287	-3.68188	0.000231517	0.00732298	345.934	285.513	301.805	651.297	526.885	560.46	380.245	528.726	522.161	423.767
HLA.DPA1	7480.93	-2.13123	0.579786	-3.67589	0.000237025	0.00747578	854.759	2160.47	3563.85	13949.1	3550.92	11331.7	3234.35	7530.07	15652.5	12981.6
ZSCAN25	174.129	1.12194	0.305343	3.67437	0.000238436	0.00749883	376.161	231.979	252.496	118.257	128.547	147.399	100.342	135.109	131.224	119.78
LZTS3	30.4888	2.50036	0.680952	3.67187	0.000240785	0.00755121	36.9444	91.772	91.8167	3.53007	16.6635	18.8534	15.8436	9.00726	9.56839	10.8891
GTF2I	173.989	1.31713	0.358908	3.66984	0.000242707	0.00757001	423.181	369.637	211.688	128.847	165.842	107.122	78.4633	98.1791	94.317	62.6122
NCBP3	480.481	1.01615	0.276897	3.66978	0.000242756	0.00757001	513.863	904.974	825.5	413.018	366.598	331.648	430.794	339.574	343.095	335.747
SYNRG	1103.94	-0.892347	0.243364	-3.66672	0.000245682	0.00763966	933.685	678.093	741.335	1419.09	1664.77	1279.46	1124.89	1001.61	1299.93	896.535
R3HDM4	358.594	0.993156	0.271026	3.66443	0.000247892	0.00766522	544.09	416.798	491.389	238.279	237.257	253.664	324.416	364.794	262.447	452.805
CHEK2	116.709	-2.04276	0.557446	-3.6645	0.000247823	0.00766522	35.2651	56.0829	38.2569	266.52	65.8607	202.245	57.3386	117.995	202.303	125.224
NUTM2A.AS1	158.446	1.14204	0.311723	3.66365	0.000248646	0.00766706	172.967	284.238	260.997	100.607	113.471	112.263	129.012	143.215	107.986	159.707
SLC43A1	90.4138	-1.52365	0.41611	-3.66165	0.000250595	0.00770563	45.3408	25.4922	57.8105	140.32	92.0462	140.543	73.9366	105.385	116.188	107.076
GBP2	1912.07	1.22647	0.335052	3.66053	0.000251692	0.00771784	3976.56	2925.23	2195.1	907.227	1379.9	1599.11	1186	1474.49	2218.5	1258.6
MYB	235.009	2.46815	0.674696	3.65817	0.000254023	0.00776776	757.36	636.031	237.193	27.358	221.387	45.4195	101.851	41.4334	177.699	104.354
CD101	59.7705	-2.43135	0.666179	-3.64969	0.000262556	0.00799318	35.2651	12.7461	15.3028	141.203	120.612	73.6996	43.0039	10.8087	77.914	67.1494
CSK	1766.42	-0.936658	0.256724	-3.64851	0.000263766	0.00799318	1066.35	1268.24	951.323	2380.15	1853.62	2054.16	1578.32	1707.78	2457.71	2346.6
IL32	14180.2	-1.00927	0.276665	-3.648	0.000264291	0.00799318	9558.52	7832.49	7410.8	18120.7	15512.2	16286.8	15821.7	22156.9	10705.7	18396.2
NOD2	166.357	-1.97481	0.541269	-3.64849	0.000263787	0.00799318	38.6237	20.3938	85.0154	160.618	218.213	194.533	196.158	96.3776	284.318	369.322
ENSG00000287425	81.9472	-2.73759	0.751169	-3.64444	0.000267971	0.00806481	11.755	26.7668	19.5536	303.586	34.9141	51.4183	62.6198	51.3414	169.497	88.0201
RPS5	14728.2	0.686704	0.188432	3.6443	0.000268121	0.00806481	18087.6	14827.6	17379.7	10310.4	10348.1	10587.9	14448.6	15895.1	16773.4	18624
AGFG1	618.879	0.975373	0.267756	3.64276	0.000269726	0.00809104	995.819	1115.28	689.475	472.146	442.774	508.185	457.2	556.648	386.836	564.418
UQCC2	1041.47	-0.966998	0.265591	-3.64093	0.000271656	0.00812685	498.749	451.212	726.032	1231.11	1222.79	828.692	1257.68	1401.53	1353.24	1443.71
NUDT16	206.071	-1.29086	0.354693	-3.63936	0.000273312	0.00813231	154.495	84.1243	68.8625	233.867	239.638	269.946	193.895	315.254	258.346	242.282
NDFIP1	936.151	1.0196	0.280109	3.64001	0.000272625	0.00813231	968.95	1789.55	1287.13	600.994	695.108	700.146	699.38	1016.02	728.564	875.664
KLF6	4739.36	1.35082	0.371319	3.6379	0.000274875	0.00815685	6960.66	6339.92	9395.91	4499.95	1812.36	2587.2	4036.33	2937.27	2953.9	5870.13
OSTF1	897.072	-0.871948	0.239764	-3.63669	0.000276167	0.00817321	574.317	432.093	512.643	892.224	1102.17	783.273	1076.61	1329.47	1242.52	1025.39
PPARG	25.6914	-6.23407	1.71481	-3.63544	0.000277509	0.00819096	0	0	0	30.8881	8.72852	11.1406	0	46.8377	123.022	36.297
ARRDC2	390.015	1.36383	0.375252	3.63444	0.000278583	0.00820074	695.226	967.43	403.823	286.818	284.867	230.526	295.746	147.719	318.491	269.505
GLS	274.604	1.09205	0.301163	3.6261	0.000287735	0.00843648	426.54	313.554	509.242	192.389	237.257	156.826	208.23	280.126	196.835	225.041
CHKA	82.175	1.92331	0.530481	3.6256	0.000288295	0.00843648	171.288	130.01	147.077	57.3636	31.7401	29.1371	78.4633	18.9152	75.1802	82.5756
TTLL1	65.0372	-2.04047	0.562876	-3.62507	0.000288884	0.00843648	25.1893	33.1399	11.9022	102.372	53.9581	128.546	71.6732	74.7602	110.72	38.1118
MTMR3	176.589	1.13266	0.312573	3.62367	0.000290453	0.00845991	315.706	263.845	233.792	117.375	130.134	122.547	110.905	190.053	162.663	118.873
PIK3IP1	699.721	1.65406	0.456645	3.62221	0.000292099	0.00848548	1015.97	2629.52	748.136	347.712	709.391	338.504	325.925	200.862	360.865	320.321
TMEM121	61.0883	-2.41557	0.667086	-3.62107	0.000293382	0.00850039	41.9822	3.82383	17.0031	158.853	83.3177	85.6972	32.4416	42.3341	57.4103	88.0201
CTNNBIP1	133.972	-1.1585	0.320396	-3.61583	0.000299384	0.00860337	83.9645	85.3989	81.6148	213.569	168.222	178.25	153.909	139.612	143.526	91.6498
EFHC1	22.1982	2.19493	0.607242	3.61458	0.000300831	0.00860337	55.4166	40.7876	46.7585	11.4727	11.109	8.56972	7.54455	16.2131	15.036	9.07424
BICDL1	685.53	1.67837	0.464173	3.61583	0.00029939	0.00860337	1721.27	1618.76	885.861	302.703	701.456	315.366	504.73	190.053	183.166	431.934
RNF167	2213.22	-1.03226	0.285634	-3.61391	0.000301613	0.00860337	1405.57	1102.54	1052.49	2679.32	1998.83	2600.05	1934.42	3541.65	2423.54	3393.77
NDEL1	567.449	1.00212	0.277181	3.61539	0.000299897	0.00860337	695.226	712.508	896.913	275.345	481.656	394.207	658.639	489.995	572.736	497.268
SELENOM	41.6126	-2.62252	0.725601	-3.61428	0.000301186	0.00860337	5.03787	7.64767	13.6025	43.2433	88.0787	35.9928	25.6515	81.0653	25.9713	89.835
RPS3A	1470.03	1.93546	0.535785	3.61239	0.00030339	0.00863175	1318.24	3624.99	4414	1407.61	321.368	718.143	346.295	902.527	580.938	1066.22
TSEN15	952.165	-0.86929	0.240947	-3.60781	0.000308798	0.00876303	515.542	689.565	640.166	956.648	1308.48	1108.92	1093.96	1009.71	1279.43	919.22
PLIN2	2269.6	1.60982	0.446296	3.60707	0.00030967	0.00876525	7734.81	2567.07	1987.66	1146.39	1659.21	1219.47	1337.65	2245.51	1130.44	1667.85
MEX3C	57.143	2.19772	0.609691	3.60465	0.000312575	0.00882485	92.3609	156.777	107.97	34.4181	23.8051	19.7104	30.9326	38.7312	6.83456	59.89
YARS1	2302.67	0.795134	0.220841	3.60049	0.000317623	0.00894449	3178.9	3405.76	3516.24	2221.29	1858.38	1742.22	1752.6	1403.33	2088.64	1859.31
PIK3R5	775.522	1.17337	0.3262	3.5971	0.000321784	0.00903861	1709.52	1185.39	916.466	577.166	647.498	463.622	823.11	449.462	489.355	493.639
ARMH1	231.272	1.5673	0.435913	3.59544	0.000323845	0.0090734	445.012	457.585	420.826	142.085	192.028	112.263	236.144	57.6464	117.554	131.576
RSPH3	68.3566	1.40787	0.391995	3.59154	0.000328735	0.0091871	137.702	113.44	105.419	44.1258	44.4361	45.4195	34.7049	43.2348	69.7125	45.3712
CIR1	753.886	0.869577	0.242219	3.59005	0.000330618	0.00921081	839.645	1161.17	1139.21	630.117	612.584	477.334	721.259	749.404	621.945	586.196
ZNF581	156.268	1.06753	0.297399	3.58955	0.000331252	0.00921081	310.669	225.606	221.89	130.612	99.9813	130.26	110.905	108.988	128.49	95.2795
MAPRE2	343.774	1.13643	0.316759	3.58769	0.000333625	0.00925347	497.07	687.015	535.597	254.165	230.116	298.226	297.255	225.181	270.649	142.466
AARS2	239.987	-1.0321	0.28784	-3.58566	0.000336226	0.00930225	134.343	140.207	151.327	362.714	243.605	266.518	267.077	236.891	345.829	251.356
CEND1	28.4862	-2.76883	0.773037	-3.58175	0.000341296	0.00941114	3.35858	3.82383	5.95108	13.2377	49.9906	29.1371	32.4416	34.2276	41.0074	71.6865
FAM111B	174.185	-1.95732	0.546537	-3.58132	0.000341867	0.00941114	15.1136	72.6528	101.168	150.91	341.206	251.093	291.974	216.174	176.332	125.224
IMPA2	173.511	-1.86144	0.520963	-3.57308	0.000352802	0.00968801	30.2272	48.4352	91.8167	300.938	93.6332	233.096	181.824	325.162	288.419	141.558
DNAH1	62.8985	-1.88888	0.529568	-3.56682	0.000361333	0.00987316	28.5479	22.943	27.2049	167.678	71.4152	52.2753	65.6376	86.4697	45.1081	61.7048
HMOX1	122.221	2.45455	0.688044	3.56744	0.00036049	0.00987316	230.063	93.0466	224.441	66.1887	15.87	17.9964	47.5307	309.85	82.0147	135.206
STX1A	144.905	1.53838	0.431626	3.56414	0.000365045	0.00994996	199.835	163.15	428.478	120.022	73.0022	80.5554	64.8831	99.9805	106.619	112.521
TSPAN2	35.9794	3.15471	0.886126	3.56011	0.000370696	0.0100633	60.4544	144.031	32.3059	4.41258	0.793502	21.4243	9.80791	30.6247	31.439	24.5004
CCND3	3249.55	-1.12747	0.316717	-3.55988	0.000371026	0.0100633	1746.46	1128.03	2020.82	3454.17	2805.03	4438.26	3274.33	5380.93	5012.47	3234.97
NCKAP1L	1359.68	-0.71489	0.200885	-3.55871	0.000372685	0.0100835	984.064	1024.79	1022.74	1832.99	1632.23	1511.7	1256.92	1388.02	1310.87	1632.46
ENSG00000262823	52.4395	-1.63977	0.461008	-3.55694	0.000375206	0.0101269	16.7929	21.6684	34.8563	59.1286	98.3943	76.2705	52.8118	62.1501	56.0434	46.2786
PDLIM1	184.719	-2.42046	0.680703	-3.55582	0.000376804	0.0101452	45.3408	43.3368	27.2049	226.807	65.8607	324.792	44.5128	442.256	226.907	400.174
RNF216	1100.27	0.916197	0.257727	3.55491	0.000378106	0.0101555	2073.92	1366.38	1188.52	866.631	782.393	801.269	1133.95	908.832	900.795	980.018
TAP2	938.35	-1.03671	0.291791	-3.55292	0.000380981	0.0102079	911.854	520.041	419.976	1143.74	1341.02	1303.45	976.265	906.13	941.803	919.22
DENND4A	186.289	1.60544	0.452647	3.54677	0.000389982	0.0104238	312.348	365.813	367.267	135.908	89.6657	118.262	141.083	61.2493	207.771	63.5197
RNF10	555.514	0.721718	0.203681	3.54338	0.00039504	0.0105335	879.948	709.958	709.879	443.023	470.547	479.047	476.061	480.087	445.613	460.971
FBXO44	167.746	-1.33615	0.377222	-3.54207	0.000397	0.0105602	107.475	66.2798	94.3671	331.826	165.048	179.107	172.016	220.678	198.202	142.466
ABCD1	29.4162	-2.0437	0.577204	-3.54069	0.00039908	0.0105718	11.755	7.64767	10.2019	54.716	33.3271	33.4219	30.1782	30.6247	39.6405	42.6489
PLCG2	141.575	-2.48853	0.702872	-3.54051	0.000399353	0.0105718	68.8509	3.82383	33.156	298.291	128.547	161.111	59.6019	152.223	256.98	253.171
WAS	1066.04	-0.81831	0.231212	-3.53921	0.000401322	0.0105985	794.304	748.197	568.753	1189.63	1298.17	1228.9	1466.66	1186.26	1055.26	1124.3
ITPRIPL2	56.3625	-2.58292	0.729959	-3.53844	0.000402499	0.0106043	13.4343	1.27461	28.0551	97.0768	84.1112	81.4124	21.8792	58.5472	102.518	75.3162
IGKC	63.553	9.44187	2.67228	3.53326	0.000410473	0.0107886	100.757	526.414	3.40062	0	0	0.856972	0	0	4.10074	0
ACAD9	331.079	-0.938888	0.266478	-3.52332	0.00042618	0.0111748	194.798	187.368	214.239	472.146	317.401	355.643	385.526	320.658	440.146	422.86
KSR1	254.057	1.43001	0.405959	3.52256	0.000427397	0.0111802	436.615	212.86	621.463	145.615	215.039	111.406	187.105	189.152	170.864	250.449
ENSG00000233609	43.5933	-2.52688	0.717663	-3.52099	0.000429944	0.0112202	23.5101	2.54922	11.9022	125.317	26.1856	62.559	39.2317	37.8305	53.3096	53.538
GADD45B	651.462	1.53272	0.435404	3.52022	0.000431193	0.0112263	1581.89	1038.81	1205.52	540.983	422.143	359.071	313.853	165.734	658.852	227.763
ENSG00000248161	38.6244	-2.15058	0.611359	-3.5177	0.000435304	0.0113042	11.755	19.1192	11.052	77.6615	42.0556	65.9869	19.6158	64.8522	45.1081	29.0376
PDGFA	31.5402	2.73402	0.777446	3.51667	0.000436997	0.0113042	33.5858	31.8653	120.722	15.8853	5.55451	6.85578	12.8257	16.2131	49.2088	22.6856
RAB9A	839.631	1.27815	0.36347	3.51651	0.00043726	0.0113042	1660.82	1839.26	1014.23	427.138	929.984	503.043	632.233	414.334	593.24	382.025
ENG	168.515	-1.70594	0.48534	-3.51494	0.000439848	0.0113229	89.0024	59.9067	45.9083	276.228	121.406	233.096	176.542	99.0798	333.527	250.449
CABLES2	160.225	-1.33963	0.381137	-3.51483	0.000440032	0.0113229	75.568	76.4767	65.4619	186.211	120.612	242.523	153.909	297.239	203.67	180.577
DENND1C	977.834	-0.978762	0.278558	-3.51367	0.000441961	0.0113461	757.36	611.813	530.496	1690.9	899.038	1149.2	958.158	1018.72	1134.54	1028.11
ST6GALNAC4	219.212	-1.28048	0.365386	-3.50445	0.000457552	0.0116788	99.0781	112.166	97.7678	209.156	239.638	301.654	254.251	250.402	445.613	182.392
DGKH	102.466	-1.24291	0.354699	-3.50413	0.000458094	0.0116788	75.568	36.9637	56.9603	129.73	148.385	119.976	129.012	114.392	101.152	112.521
RFLNB	2708.96	-1.15384	0.329207	-3.5049	0.000456773	0.0116788	1288.02	1343.44	1943.45	2057.15	3915.93	4211.16	4034.82	3332.68	2516.49	2446.41
GNGT2	321.932	-1.50909	0.43103	-3.50112	0.000463313	0.0117575	55.4166	147.855	247.395	514.507	426.111	353.073	299.519	445.859	326.692	402.896
GATD3A	24.5839	5.72547	1.63505	3.5017	0.000462305	0.0117575	120.909	0	55.26	0	1.587	1.71394	1.50891	3.6029	1.36691	59.89
ZBTB43	258.319	1.40225	0.400663	3.49982	0.00046558	0.0117879	300.593	453.762	669.072	98.8418	257.888	182.535	184.087	156.726	154.461	125.224
TRIT1	148.262	1.18366	0.338356	3.49828	0.00046827	0.0118289	176.325	242.176	211.688	60.0111	96.8073	120.833	150.891	136.91	162.663	124.317
ENSG00000254275	13.1187	-4.82539	1.38084	-3.49454	0.000474883	0.0119686	0	0	2.55046	14.1203	6.34802	67.7008	3.77227	14.4116	12.3022	9.98166
ASS1	27.6884	-3.45901	0.990334	-3.49277	0.000478046	0.0120208	1.67929	12.7461	2.55046	125.317	56.3386	5.14183	24.1426	15.3123	19.1368	14.5188
DIS3	151.868	1.08851	0.311809	3.49094	0.000481317	0.0120756	216.628	214.135	286.502	108.55	119.819	109.692	147.119	108.988	84.7486	122.502
CEP72	104.702	-1.38542	0.397077	-3.48905	0.000484735	0.0121063	55.4166	50.9844	53.5597	187.094	92.8397	137.973	151.645	86.4697	131.224	99.8166
AGPAT1	466.173	-1.032	0.295777	-3.48911	0.000484634	0.0121063	369.444	235.803	227.841	553.338	607.029	536.465	439.093	680.949	426.477	585.288
CCDC85B	2105.42	-1.10222	0.316118	-3.48674	0.000488954	0.0121841	1346.79	1037.53	1058.44	3692.45	1876.63	1819.35	2000.06	2393.23	3094.69	2734.98
EFNA4	73.9784	-1.73531	0.497843	-3.48566	0.00049092	0.0122056	36.9444	45.886	17.0031	129.73	93.6332	104.551	58.093	123.399	77.914	52.6306
HSD17B4	315.077	-1.15431	0.331851	-3.47839	0.000504431	0.0124852	184.722	205.212	127.523	492.444	298.357	357.357	405.897	480.087	278.85	320.321
LZTS1	239.111	-1.74828	0.502598	-3.47849	0.000504254	0.0124852	55.4166	49.7098	236.343	465.086	332.477	361.642	245.952	257.608	181.799	205.078
NEDD4L	74.8345	2.81098	0.808661	3.47609	0.000508773	0.0125645	120.909	246	61.2111	28.2405	30.9466	1.71394	46.0217	125.201	19.1368	68.9642
NEU1	437.876	1.56518	0.450537	3.47404	0.000512692	0.012633	354.33	930.466	1151.96	337.121	227.735	259.663	129.012	315.254	302.088	371.136
ARHGEF39	117.907	-1.75787	0.5062	-3.47269	0.000515271	0.0126683	57.0959	53.5337	53.5597	163.266	106.329	285.372	69.4098	129.704	195.468	65.3345
RAD54L	180.554	-1.57866	0.455224	-3.46787	0.000524598	0.012812	48.6994	82.8497	107.119	315.058	136.482	267.375	150.891	175.641	347.196	174.225
INPP4B	85.4987	-1.79652	0.517877	-3.46902	0.000522364	0.012812	47.0201	39.5129	28.9053	97.9593	98.3943	201.388	51.3029	49.5399	117.554	123.41
CSPP1	165.996	1.3311	0.383781	3.46838	0.000523608	0.012812	194.798	414.249	266.948	125.317	100.775	122.547	157.681	107.186	75.1802	95.2795
RGL4	849.534	-1.25924	0.363344	-3.4657	0.000528852	0.0128874	253.573	476.705	725.182	1211.7	960.931	1321.45	769.544	798.944	761.37	1215.95
RNMT	216.98	1.07549	0.310438	3.46442	0.000531384	0.0129206	283.8	276.591	337.511	105.019	149.178	172.251	234.635	260.31	162.663	187.837
ADA2	286.911	-1.40258	0.405038	-3.46283	0.000534524	0.0129684	114.192	84.1243	236.343	511.86	290.422	354.786	282.921	424.242	300.721	269.505
PLCH2	79.2656	-2.05911	0.595044	-3.46043	0.000539323	0.0130561	57.0959	34.4145	20.4037	292.995	84.1112	83.1263	42.2495	54.0435	83.3817	40.8341
MXD1	99.6388	1.72814	0.499873	3.45715	0.000545925	0.0131005	184.722	160.601	151.327	56.4811	43.6426	49.7044	76.9544	164.833	32.8059	75.3162
BZW1	325.469	1.10196	0.318695	3.45772	0.000544764	0.0131005	471.88	495.824	491.389	258.577	217.42	203.959	325.925	244.097	168.13	377.488
SEL1L3	226.528	-1.30475	0.377416	-3.45706	0.000546106	0.0131005	110.833	124.912	131.774	285.053	215.039	409.633	156.172	362.992	258.346	210.522
PELO	984.662	1.05916	0.306502	3.45563	0.000549007	0.0131005	1118.41	1514.24	1811.68	630.999	1010.92	491.902	748.419	898.924	862.522	758.606
LOC728554	203.131	-1.89872	0.54949	-3.45542	0.000549442	0.0131005	20.1515	127.461	85.0154	325.649	162.668	384.781	162.208	182.847	377.268	203.263
UNC93B1	45.9773	-2.17568	0.629405	-3.45672	0.000546791	0.0131005	6.71716	19.1192	16.1529	90.0167	69.0347	34.2789	77.7089	48.6392	24.6044	73.5013
GAMT	149.827	-1.18736	0.343623	-3.45541	0.000549463	0.0131005	73.8888	63.7306	99.4681	224.159	129.341	190.248	146.364	194.557	199.569	176.948
NUF2	447.738	-1.41233	0.40891	-3.45388	0.000552589	0.0131466	137.702	350.518	231.242	611.584	363.424	943.526	436.075	410.731	609.643	382.933
FOCAD	194.677	-1.36249	0.394762	-3.45142	0.000557653	0.0132386	151.136	50.9844	68.0124	214.452	261.856	209.958	278.394	210.77	287.052	214.152
EPS8L1	16.2553	-3.24251	0.940292	-3.44841	0.00056389	0.0133579	3.35858	0	5.95108	46.7734	24.5986	21.4243	10.5624	17.1138	24.6044	8.16682
PLOD1	170.042	-1.58682	0.460266	-3.44761	0.000565576	0.0133691	75.568	35.6891	64.6117	280.64	130.928	115.691	144.101	297.239	250.145	305.802
SNHG17	329.015	1.25924	0.365502	3.44522	0.000570585	0.0134587	441.653	305.907	727.732	269.168	176.157	172.251	297.255	220.678	355.397	323.95
IRF4	794.974	1.59755	0.46392	3.4436	0.00057403	0.0135111	819.493	1922.11	1490.32	279.758	842.699	275.945	611.108	334.169	713.528	660.605
CD33	48.2394	-2.073	0.602752	-3.43923	0.000583369	0.0137017	5.03787	15.2953	17.8532	39.7132	47.6101	78.8414	44.5128	114.392	62.878	56.2603
CREBRF	81.3408	1.32591	0.385868	3.43619	0.00058996	0.0137978	130.985	183.544	124.973	68.8363	62.6867	43.7056	55.0752	49.5399	34.1728	59.89
SERAC1	79.8684	1.19134	0.346678	3.43645	0.000589392	0.0137978	119.23	133.834	130.924	60.0111	47.6101	60.845	50.5485	77.4624	60.1441	58.0751
RPL7	709.745	3.82765	1.11474	3.43367	0.000595461	0.013897	354.33	3450.37	2079.48	291.23	33.3271	89.9821	60.3564	51.3414	240.577	446.453
UTRN	283.38	-1.15915	0.337766	-3.43183	0.00059953	0.0139625	261.969	172.073	163.23	430.668	410.241	487.617	334.978	166.634	183.166	223.226
CD80	59.2915	1.96396	0.572739	3.42907	0.000605653	0.0140458	35.2651	118.539	185.334	21.1804	39.6751	26.5661	49.0396	44.1356	31.439	41.7415
MUS81	752.032	-0.963139	0.280836	-3.42954	0.000604595	0.0140458	638.13	402.777	435.279	1194.93	797.47	880.11	643.55	755.709	899.428	872.942
PMAIP1	260.667	0.963084	0.281062	3.42658	0.000611223	0.0141453	399.671	410.425	394.472	224.159	221.387	172.251	264.814	166.634	183.166	169.688
DNMT1	3509.82	-0.799403	0.233373	-3.42543	0.000613838	0.0141761	1995	2639.72	2356.63	4718.82	3949.26	3502.45	4834.55	3916.35	3867	3318.45
MZB1	404.334	-1.02912	0.300549	-3.42415	0.000616733	0.0141836	223.346	128.736	209.138	451.848	358.663	334.219	436.829	616.096	646.55	637.919
HLA.DRB1	9697.04	-1.95101	0.569707	-3.42459	0.000615735	0.0141836	1044.52	2783.75	4818.68	12007.5	4263.49	17171.2	4800.6	15971.7	13397.1	20712
CA5B	93.1937	1.3125	0.38397	3.41824	0.00063028	0.014465	102.437	169.523	197.236	57.3636	57.1321	75.4136	65.6376	69.3559	86.1155	51.7232
ABCC1	543.534	1.1445	0.335271	3.41365	0.000640982	0.0146327	1051.24	955.958	709.029	307.998	536.407	383.067	461.726	273.821	481.153	274.949
REXO5	111.304	-1.87367	0.548916	-3.4134	0.000641566	0.0146327	18.4722	56.0829	60.361	209.156	117.438	173.965	123.731	70.2566	217.339	66.2419
GINS2	1189.51	-1.13056	0.331174	-3.41379	0.000640655	0.0146327	303.951	729.078	658.02	1333.48	1172	1204.05	1303.7	1875.31	1983.39	1332.1
ZNF107	105.779	-1.37833	0.403999	-3.41173	0.00064553	0.0146881	55.4166	47.1606	67.1622	99.7244	210.278	132.831	144.101	85.5689	114.821	100.724
SFXN3	184.871	1.29955	0.380959	3.41125	0.000646653	0.0146881	228.383	235.803	277.15	116.492	73.7957	111.406	140.329	323.36	188.634	153.355
SORBS3	138.721	-2.33035	0.683535	-3.40926	0.000651387	0.0147652	23.5101	30.5907	50.1591	152.675	30.1531	346.217	86.7623	154.024	314.39	198.726
CLSTN3	429.497	-1.2136	0.3562	-3.40707	0.000656643	0.0148539	302.272	165.699	229.542	710.426	392.784	511.612	307.818	567.457	608.276	499.083
CCDC18	314.879	-1.21049	0.355986	-3.40039	0.000672892	0.0151593	125.947	215.409	243.994	464.204	393.577	503.043	449.655	289.133	246.044	217.782
CASP1	314.821	-1.36218	0.400545	-3.40081	0.000671877	0.0151593	63.813	182.269	181.083	332.709	511.015	261.377	485.869	406.227	363.599	360.247
RCBTB2	597.174	-2.12408	0.624777	-3.39974	0.000674501	0.0151646	183.043	86.6736	384.27	831.331	259.475	1766.22	428.53	886.314	277.483	868.405
CCNE2	58.5902	-1.54285	0.454028	-3.39814	0.000678468	0.0152228	35.2651	25.4922	27.2049	54.716	75.3827	124.261	61.8653	60.3486	53.3096	68.0568
ELOVL6	187.483	-1.81161	0.533342	-3.39671	0.000682004	0.0152711	83.9645	17.8446	125.823	206.509	222.974	373.64	174.279	253.104	151.727	264.968
ACOT13	924.059	-1.03526	0.304845	-3.39603	0.00068371	0.0152783	612.941	410.425	460.784	1037.84	1256.91	742.995	1221.46	1473.59	1204.25	819.404
CD28	98.58	1.86785	0.550268	3.39443	0.000687714	0.0153367	172.967	201.389	123.272	21.1804	41.2621	73.6996	39.9861	67.5544	92.95	151.54
OSER1	325.321	1.00469	0.29608	3.39332	0.000690499	0.0153369	468.522	490.725	465.885	244.457	207.104	258.806	212.756	383.709	306.188	215.059
PRKD2	621.12	-1.12819	0.332433	-3.39374	0.000689449	0.0153369	470.201	275.316	377.469	1110.21	609.41	732.711	543.962	518.818	878.925	694.179
PUM1	391.121	0.921735	0.271804	3.39117	0.000695937	0.0153957	419.822	619.461	663.12	286.818	277.726	335.933	287.447	299.942	319.858	401.081
MAP1LC3B2	204.596	1.02599	0.302518	3.39152	0.000695073	0.0153957	213.27	304.632	369.817	139.438	163.461	134.545	188.614	208.068	146.26	177.855
KIFC1	276.924	-1.39207	0.410698	-3.38953	0.000700116	0.0154408	152.815	170.798	141.976	449.201	167.429	605.022	224.073	248.6	319.858	289.468
NINJ2.AS1	34.9921	-1.97644	0.583177	-3.38909	0.00070126	0.0154408	18.4722	8.92228	8.50154	53.8335	46.8166	35.9928	49.0396	28.8232	36.9066	62.6122
ENSG00000274818	24.023	2.19192	0.646826	3.38873	0.000702172	0.0154408	28.5479	45.886	52.7096	13.2377	7.14152	7.71275	27.9148	18.0145	10.9353	28.1301
SLC9A8	292.391	0.763626	0.22549	3.38652	0.00070786	0.0155349	357.689	376.01	381.719	223.277	218.213	215.957	255.76	322.46	270.649	302.172
ISCA1	399.266	1.19914	0.35427	3.38482	0.000712259	0.0155696	392.954	838.694	639.316	237.397	359.456	218.528	354.594	391.816	221.44	338.469
FAAP100	220.122	-0.861166	0.254385	-3.38528	0.00071105	0.0155696	166.25	136.383	158.979	326.531	257.095	254.521	222.564	224.281	213.238	241.375
USP28	202.93	-1.03139	0.304785	-3.384	0.000714378	0.0155776	117.55	135.109	138.575	247.987	335.651	217.671	221.055	208.968	157.195	249.542
UBE2Z	593.671	0.820117	0.242381	3.38359	0.00071545	0.0155776	722.095	832.321	861.206	476.559	398.338	494.473	446.637	489.094	545.398	670.586
HOXB6	25.7718	-3.15656	0.933127	-3.38278	0.00071757	0.015593	1.67929	0	7.65139	27.358	38.8816	25.7092	21.8792	36.029	17.7699	80.7607
GRK6	362.64	-0.965248	0.285486	-3.38107	0.000722031	0.0156591	162.891	242.176	256.747	464.204	354.695	479.047	393.071	389.113	363.599	520.861
ENSG00000232533	119.04	1.66008	0.491556	3.37719	0.000732294	0.0158506	314.027	108.342	147.927	57.3636	54.7516	67.7008	67.9009	188.252	91.5831	92.5572
CCNE1	154.656	-1.34848	0.399536	-3.37513	0.000737814	0.0159388	80.6059	91.772	61.2111	161.501	249.16	181.678	235.39	235.089	144.893	105.261
CD82	4771.22	1.16339	0.345249	3.36971	0.000752482	0.0162033	9158.85	7752.19	4260.97	2809.05	4326.97	2314.68	2922	4608.11	4960.53	4598.82
YPEL1	305.953	-1.50719	0.4473	-3.36952	0.000752993	0.0162033	261.969	93.0466	160.679	713.956	230.909	516.754	212.002	253.104	337.627	279.487
RIT1	144.706	1.1041	0.328481	3.36121	0.00077601	0.0166125	196.477	231.979	226.991	81.1915	138.863	84.8402	143.346	131.506	103.885	107.983
PPFIA1	292.348	0.787551	0.234318	3.36103	0.000776525	0.0166125	397.992	382.383	340.062	217.099	214.246	216.814	276.13	336.871	251.512	290.376
ZNF506	133.078	-1.5099	0.449217	-3.36118	0.000776091	0.0166125	62.1337	138.933	95.2173	225.924	258.682	361.642	78.4633	28.8232	46.475	34.4821
MCM4	1389.85	-0.954336	0.284095	-3.35921	0.000781649	0.0166898	604.544	1014.59	820.399	1359.96	1357.68	2013.03	1683.94	1692.46	2018.93	1333.01
PIDD1	253.853	-1.24151	0.369857	-3.35671	0.000788744	0.0168088	183.043	87.9482	159.829	487.149	246.779	283.658	215.774	290.934	307.555	275.857
GINS4	279.167	-1.11699	0.332877	-3.35557	0.000792005	0.0168457	92.3609	191.192	177.682	300.938	276.932	428.486	334.224	349.482	366.333	274.042
[truncated: 321 more rows]

## Sheet: CD8_41BB_basal_DEG_AMLvsAdult_S
GeneID	baseMean	log2FoldChange	lfcSE	stat	pvalue	padj	YHD1_41BB_CD4_0d	YHD2_41BB_CD4_0d	YHD3_41BB_CD4_0d	SHD1_41BB_CD4_0d	SHD2_41BB_CD4_0d	SHD3_41BB_CD4_0d	AML10b_41BB_CD4_0d	AML11b_41BB_CD4_0d	AML8_41BB_CD4_0d	AML9b_41BB_CD4_0d
[truncated: 1,098 more rows]

[truncated: 1 more sheets: CD8_41BB_basal_DEG_AMLvsSenior_]
